# Supplementary material for: Rollout of ShangRing circumcision with active surveillance for adverse events and monitoring for uptake in Kenya
Source: PLoS One. 2019 Sep 26;14(9):e0222942. doi: 10.1371/journal.pone.0222942 (PMC6762105; doi:10.1371/journal.pone.0222942)
Supplement: S1 Table — (XLSX) [file pone.0222942.s001.xlsx]

## Sheet: Final_merged_updated_2019-09-15
Client number	County	Facility/Site Name	Age in years	agegroup	Client eligible for surgical circumcision	Client eligible for ShangRing circumcision	Device size	Time of placement of inner ring [time in 24 hour clock]	Time of making the last slit [time in 24 hour clock]	Placement Duration	Was there an Adverse Event during placement	If yes, how would you rate the AE	days to removal	removal_timeliness	Was there a moderate or severe Adverse Event seen / reported during this follow-up?	If yes, how would you rate the AE
00031-BCH17	Siaya	Bondo SCRH	24	3, 20-24yrs	1=Yes	1=Yes	G	10:21:00	10:30:00	00:09:00	2=No	N/A	7	2, Timely	2=No	N/A
00036-BCH17	Siaya	Bondo SCRH	25	4, 25-29yrs	1=Yes	1=Yes	A	13:09:00	13:18:00	00:09:00	2=No	N/A	7	2, Timely	2=No	N/A
00073-GSH18	Siaya	Got Agulu	17	2, 15-19yrs	1=Yes	1=Yes	H	11:23:00	11:35:00	00:12:00	2=No	N/A	7	2, Timely	2=No	N/A
00094-BCH17	Siaya	Bondo SCRH	14	1, <15yrs	1=Yes	1=Yes	Q	13:07:00	13:18:00	00:11:00	2=No	N/A	7	2, Timely	2=No	N/A
00095-BCH17	Siaya	Bondo SCRH	21	3, 20-24yrs	1=Yes	1=Yes	Q	13:51:00	14:02:00	00:11:00	2=No	N/A	7	2, Timely	2=No	N/A
00074-GSH18	Siaya	Got Agulu	18	2, 15-19yrs	1=Yes	1=Yes	H	11:23:00	11:35:00	00:12:00	2=No	N/A	7	2, Timely	2=No	N/A
00076-GSH18	Siaya	Got Agulu	18	2, 15-19yrs	1=Yes	1=Yes	H	10:02:00	10:13:00	00:11:00	2=No	N/A	7	2, Timely	2=No	N/A
00077-GSH18	Siaya	Got Agulu	29	4, 25-29yrs	1=Yes	1=Yes	I	10:19:00	10:30:00	00:11:00	2=No	N/A	7	2, Timely	2=No	N/A
00005-BCH16	Siaya	Bondo SCRH	18	2, 15-19yrs	1=Yes	1=Yes	I	15:53:00	16:04:00	00:11:00	2=No	N/A	7	2, Timely	2=No	N/A
00004-BCH16	Siaya	Bondo SCRH	15	2, 15-19yrs	1=Yes	1=Yes	F	15:26:00	15:37:00	00:11:00	2=No	N/A	7	2, Timely	2=No	N/A
00002-BCH16	Siaya	Bondo SCRH	30	5, 30-34yrs	1=Yes	1=Yes	F	13:58:00	14:10:00	00:12:00	2=No	N/A	7	2, Timely	2=No	N/A
00008-BCH16	Siaya	Bondo SCRH	15	2, 15-19yrs	1=Yes	1=Yes	G	16:42:00	16:53:00	00:11:00	2=No	N/A	7	2, Timely	2=No	N/A
00003-BCH16	Siaya	Bondo SCRH	15	2, 15-19yrs	1=Yes	1=Yes	F	14:47:00	14:58:00	00:11:00	2=No	N/A	7	2, Timely	2=No	N/A
00001-BCH16	Siaya	Bondo SCRH	19	2, 15-19yrs	1=Yes	1=Yes	F	13:30:00	13:39:00	00:09:00	2=No	N/A	7	2, Timely	2=No	N/A
00007-BCH16	Siaya	Bondo SCRH	21	3, 20-24yrs	1=Yes	1=Yes	E	16:20:00	16:30:00	00:10:00	2=No	N/A	7	2, Timely	2=No	N/A
00002-GSH16	Siaya	Got Agulu	20	3, 20-24yrs	1=Yes	1=Yes	F	13:10:00	13:20:00	00:10:00	2=No	N/A	7	2, Timely	2=No	N/A
00001-GSH16	Siaya	Got Agulu	27	4, 25-29yrs	1=Yes	1=Yes	I	12:00:00	12:09:00	00:09:00	2=No	N/A	7	2, Timely	2=No	N/A
00004-GSH16	Siaya	Got Agulu	16	2, 15-19yrs	1=Yes	1=Yes	I	12:30:00	12:41:00	00:11:00	2=No	N/A	7	2, Timely	2=No	N/A
00006-GSH16	Siaya	Got Agulu	13	1, <15yrs	1=Yes	1=Yes	O	11:42:00	11:51:00	00:09:00	2=No	N/A	7	2, Timely	2=No	N/A
00009-BCH17	Siaya	Bondo SCRH	30	5, 30-34yrs	1=Yes	1=Yes	C	10:04:00	10:13:00	00:09:00	2=No	N/A	7	2, Timely	2=No	N/A
00010-BCH17	Siaya	Bondo SCRH	16	2, 15-19yrs	1=Yes	1=Yes	C	12:50:00	13:01:00	00:11:00	2=No	N/A	7	2, Timely	2=No	N/A
00011-BCH17	Siaya	Bondo SCRH	16	2, 15-19yrs	1=Yes	1=Yes	I	13:10:00	13:20:00	00:10:00	2=No	N/A	7	2, Timely	2=No	N/A
00012-BCH17	Siaya	Bondo SCRH	18	2, 15-19yrs	1=Yes	1=Yes	G	14:10:00	14:20:00	00:10:00	2=No	N/A	7	2, Timely	2=No	N/A
00013-BCH17	Siaya	Bondo SCRH	15	2, 15-19yrs	1=Yes	1=Yes	I	14:32:00	14:40:00	00:08:00	2=No	N/A	7	2, Timely	2=No	N/A
00015-BCH17	Siaya	Bondo SCRH	22	3, 20-24yrs	1=Yes	1=Yes	G	10:40:00	10:49:00	00:09:00	2=No	N/A	7	2, Timely	2=No	N/A
00014-BCH17	Siaya	Bondo SCRH	30	5, 30-34yrs	1=Yes	1=Yes	F	10:20:00	10:40:00	00:20:00	2=No	N/A	7	2, Timely	2=No	N/A
00017-BCH17	Siaya	Bondo SCRH	20	3, 20-24yrs	1=Yes	1=Yes	H	17:47:00	18:06:00	00:19:00	2=No	N/A	7	2, Timely	2=No	N/A
00016-BCH17	Siaya	Bondo SCRH	38	6, 35-39yrs	1=Yes	1=Yes	A	18:10:00	18:18:00	00:08:00	2=No	N/A	7	2, Timely	2=No	N/A
00018-BCH17	Siaya	Bondo SCRH	23	3, 20-24yrs	1=Yes	1=Yes	G	09:55:00	10:05:00	00:10:00	2=No	N/A	7	2, Timely	2=No	N/A
00021-BCH17	Siaya	Bondo SCRH	18	2, 15-19yrs	1=Yes	1=Yes	F	09:12:00	09:20:00	00:08:00	2=No	N/A	7	2, Timely	2=No	N/A
00022-BCH17	Siaya	Bondo SCRH	17	2, 15-19yrs	1=Yes	1=Yes	I	08:24:00	08:34:00	00:10:00	2=No	N/A	7	2, Timely	2=No	N/A
00020-BCH17	Siaya	Bondo SCRH	16	2, 15-19yrs	1=Yes	1=Yes	H	08:10:00	08:18:00	00:08:00	2=No	N/A	7	2, Timely	2=No	N/A
00023-BCH17	Siaya	Bondo SCRH	18	2, 15-19yrs	1=Yes	1=Yes	H	08:57:00	09:07:00	00:10:00	2=No	N/A	7	2, Timely	2=No	N/A
00024-BCH17	Siaya	Bondo SCRH	15	2, 15-19yrs	1=Yes	1=Yes	I	08:39:00	08:48:00	00:09:00	2=No	N/A	7	2, Timely	2=No	N/A
00019-BCH17	Siaya	Bondo SCRH	49	8, 45-49yrs	1=Yes	1=Yes	I	12:08:00	12:18:00	00:10:00	2=No	N/A	7	2, Timely	2=No	N/A
00027-BCH17	Siaya	Bondo SCRH	15	2, 15-19yrs	1=Yes	1=Yes	I	13:36:00	13:46:00	00:10:00	2=No	N/A	7	2, Timely	2=No	N/A
00026-BCH17	Siaya	Bondo SCRH	14	1, <15yrs	1=Yes	1=Yes	G	13:19:00	13:28:00	00:09:00	2=No	N/A	7	2, Timely	2=No	N/A
00029-BCH17	Siaya	Bondo SCRH	29	4, 25-29yrs	1=Yes	1=Yes	G	13:04:00	13:14:00	00:10:00	2=No	N/A	7	2, Timely	2=No	N/A
00007-GSH17	Siaya	Got Agulu	40	7, 40-44yrs	1=Yes	1=Yes	D	17:43:00	17:50:00	00:07:00	2=No	N/A	7	2, Timely	2=No	N/A
00030-BCH17	Siaya	Bondo SCRH	40	7, 40-44yrs	1=Yes	1=Yes	G	09:10:00	09:19:00	00:09:00	2=No	N/A	7	2, Timely	2=No	N/A
00033-BCH17	Siaya	Bondo SCRH	21	3, 20-24yrs	1=Yes	1=Yes	E	11:32:00	11:43:00	00:11:00	2=No	N/A	7	2, Timely	2=No	N/A
00032-BCH17	Siaya	Bondo SCRH	27	4, 25-29yrs	1=Yes	1=Yes	E	11:12:00	11:21:00	00:09:00	2=No	N/A	7	2, Timely	2=No	N/A
00034-BCH17	Siaya	Bondo SCRH	17	2, 15-19yrs	1=Yes	1=Yes	G	12:01:00	12:11:00	00:10:00	2=No	N/A	7	2, Timely	2=No	N/A
00035-BCH17	Siaya	Bondo SCRH	24	3, 20-24yrs	1=Yes	1=Yes	B	13:01:00	13:10:00	00:09:00	2=No	N/A	7	2, Timely	2=No	N/A
00011-GSH17	Siaya	Got Agulu	24	3, 20-24yrs	1=Yes	1=Yes	G	15:15:00	15:22:00	00:07:00	2=No	N/A	7	2, Timely	2=No	N/A
00012-GSH17	Siaya	Got Agulu	27	4, 25-29yrs	1=Yes	1=Yes	C	17:43:00	17:50:00	00:07:00	2=No	N/A	7	2, Timely	2=No	N/A
00010-GSH17	Siaya	Got Agulu	40	7, 40-44yrs	1=Yes	1=Yes	E	13:39:00	13:50:00	00:11:00	2=No	N/A	7	2, Timely	2=No	N/A
00009-GSH17	Siaya	Got Agulu	14	1, <15yrs	1=Yes	1=Yes	D	13:26:00	13:34:00	00:08:00	2=No	N/A	7	2, Timely	2=No	N/A
00015-GSH17	Siaya	Got Agulu	30	5, 30-34yrs	1=Yes	1=Yes	I	12:20:00	12:26:00	00:06:00	2=No	N/A	7	2, Timely	2=No	N/A
00008-GSH17	Siaya	Got Agulu	18	2, 15-19yrs	1=Yes	1=Yes	K	12:30:00	12:41:00	00:11:00	2=No	N/A	7	2, Timely	2=No	N/A
00037-BCH17	Siaya	Bondo SCRH	17	2, 15-19yrs	1=Yes	1=Yes	I	10:10:00	10:20:00	00:10:00	2=No	N/A	7	2, Timely	2=No	N/A
00013-GSH17	Siaya	Got Agulu	18	2, 15-19yrs	1=Yes	1=Yes	D	10:29:00	10:36:00	00:07:00	2=No	N/A	7	2, Timely	2=No	N/A
00014-GSH17	Siaya	Got Agulu	18	2, 15-19yrs	1=Yes	1=Yes	D	10:29:00	10:36:00	00:07:00	2=No	N/A	7	2, Timely	2=No	N/A
00038-BCH17	Siaya	Bondo SCRH	19	2, 15-19yrs	1=Yes	1=Yes	E	14:20:00	14:30:00	00:10:00	2=No	N/A	7	2, Timely	2=No	N/A
00049-BCH17	Siaya	Bondo SCRH	17	2, 15-19yrs	1=Yes	1=Yes	C	18:17:00	18:26:00	00:09:00	2=No	N/A	7	2, Timely	2=No	N/A
00050-BCH17	Siaya	Bondo SCRH	17	2, 15-19yrs	1=Yes	1=Yes	C	18:17:00	18:26:00	00:09:00	2=No	N/A	7	2, Timely	2=No	N/A
00047-BCH17	Siaya	Bondo SCRH	17	2, 15-19yrs	1=Yes	1=Yes	H	13:01:00	13:09:00	00:08:00	2=No	N/A	7	2, Timely	2=No	N/A
00048-BCH17	Siaya	Bondo SCRH	18	2, 15-19yrs	1=Yes	1=Yes	D	17:56:00	18:04:00	00:08:00	2=No	N/A	7	2, Timely	2=No	N/A
00045-BCH17	Siaya	Bondo SCRH	18	2, 15-19yrs	1=Yes	1=Yes	H	12:27:00	12:37:00	00:10:00	2=No	N/A	7	2, Timely	2=No	N/A
00046-BCH17	Siaya	Bondo SCRH	18	2, 15-19yrs	1=Yes	1=Yes	K	12:44:00	12:53:00	00:09:00	2=No	N/A	7	2, Timely	2=No	N/A
00042-BCH17	Siaya	Bondo SCRH	18	2, 15-19yrs	1=Yes	1=Yes	G	11:45:00	11:52:00	00:07:00	2=No	N/A	7	2, Timely	2=No	N/A
00043-BCH17	Siaya	Bondo SCRH	15	2, 15-19yrs	1=Yes	1=Yes	K	11:45:00	11:52:00	00:07:00	2=No	N/A	7	2, Timely	2=No	N/A
00040-BCH17	Siaya	Bondo SCRH	18	2, 15-19yrs	1=Yes	1=Yes	E	11:10:00	11:20:00	00:10:00	2=No	N/A	7	2, Timely	2=No	N/A
00041-BCH17	Siaya	Bondo SCRH	18	2, 15-19yrs	1=Yes	1=Yes	G	11:31:00	11:38:00	00:07:00	2=No	N/A	7	2, Timely	2=No	N/A
00044-BCH17	Siaya	Bondo SCRH	18	2, 15-19yrs	1=Yes	1=Yes	K	12:13:00	12:20:00	00:07:00	2=No	N/A	7	2, Timely	2=No	N/A
00039-BCH17	Siaya	Bondo SCRH	18	2, 15-19yrs	1=Yes	1=Yes	H	10:48:00	10:56:00	00:08:00	2=No	N/A	7	2, Timely	2=No	N/A
00023-GSH17	Siaya	Got Agulu	18	2, 15-19yrs	1=Yes	1=Yes	E	10:42:00	10:48:00	00:06:00	2=No	N/A	7	2, Timely	2=No	N/A
00017-GSH17	Siaya	Got Agulu	16	2, 15-19yrs	1=Yes	1=Yes	K	11:53:00	11:59:00	00:06:00	2=No	N/A	7	2, Timely	2=No	N/A
00027-GSH17	Siaya	Got Agulu	14	1, <15yrs	1=Yes	1=Yes	H	12:20:00	12:25:00	00:05:00	2=No	N/A	7	2, Timely	2=No	N/A
00022-GSH17	Siaya	Got Agulu	17	2, 15-19yrs	1=Yes	1=Yes	G	10:30:00	10:36:00	00:06:00	2=No	N/A	7	2, Timely	2=No	N/A
00026-GSH17	Siaya	Got Agulu	17	2, 15-19yrs	1=Yes	1=Yes	I	10:30:00	10:36:00	00:06:00	2=No	N/A	7	2, Timely	2=No	N/A
00018-GSH17	Siaya	Got Agulu	14	1, <15yrs	1=Yes	1=Yes	E	12:05:00	12:12:00	00:07:00	2=No	N/A	7	2, Timely	2=No	N/A
00028-GSH17	Siaya	Got Agulu	14	1, <15yrs	1=Yes	1=Yes	I	13:10:00	13:31:00	00:21:00	2=No	N/A	7	2, Timely	2=No	N/A
00029-GSH17	Siaya	Got Agulu	14	1, <15yrs	1=Yes	1=Yes	D	12:31:00	12:37:00	00:06:00	2=No	N/A	7	2, Timely	2=No	N/A
00021-GSH17	Siaya	Got Agulu	15	2, 15-19yrs	1=Yes	1=Yes	E	10:18:00	10:24:00	00:06:00	2=No	N/A	7	2, Timely	2=No	N/A
00024-GSH17	Siaya	Got Agulu	14	1, <15yrs	1=Yes	1=Yes	H	10:53:00	10:59:00	00:06:00	2=No	N/A	7	2, Timely	2=No	N/A
00019-GSH17	Siaya	Got Agulu	14	1, <15yrs	1=Yes	1=Yes	I	11:42:00	11:48:00	00:06:00	2=No	N/A	7	2, Timely	2=No	N/A
00025-GSH17	Siaya	Got Agulu	18	2, 15-19yrs	1=Yes	1=Yes	D	11:06:00	11:12:00	00:06:00	2=No	N/A	7	2, Timely	2=No	N/A
00051-BCH17	Siaya	Bondo SCRH	26	4, 25-29yrs	1=Yes	1=Yes	E	10:13:00	10:23:00	00:10:00	2=No	N/A	7	2, Timely	2=No	N/A
00053-BCH17	Siaya	Bondo SCRH	16	2, 15-19yrs	1=Yes	1=Yes	D	18:46:00	18:56:00	00:10:00	2=No	N/A	7	2, Timely	2=No	N/A
00052-BCH17	Siaya	Bondo SCRH	16	2, 15-19yrs	1=Yes	1=Yes	D	18:28:00	18:37:00	00:09:00	2=No	N/A	7	2, Timely	2=No	N/A
00033-GSH17	Siaya	Got Agulu	15	2, 15-19yrs	1=Yes	1=Yes	O	10:51:00	10:56:00	00:05:00	2=No	N/A	7	2, Timely	2=No	N/A
00035-GSH17	Siaya	Got Agulu	15	2, 15-19yrs	1=Yes	1=Yes	C	10:43:00	10:54:00	00:11:00	2=No	N/A	7	2, Timely	2=No	N/A
00036-GSH17	Siaya	Got Agulu	21	3, 20-24yrs	1=Yes	1=Yes	E	15:39:00	15:45:00	00:06:00	2=No	N/A	7	2, Timely	2=No	N/A
00032-GSH17	Siaya	Got Agulu	17	2, 15-19yrs	1=Yes	1=Yes	E	10:48:00	10:55:00	00:07:00	2=No	N/A	7	2, Timely	2=No	N/A
00036-GSH17	Siaya	Got Agulu	15	2, 15-19yrs	1=Yes	1=Yes	H	10:48:00	10:55:00	00:07:00	2=No	N/A	7	2, Timely	2=No	N/A
00031-GSH17	Siaya	Got Agulu	15	2, 15-19yrs	1=Yes	1=Yes	I	12:58:00	13:05:00	00:07:00	2=No	N/A	7	2, Timely	2=No	N/A
00056-BCH17	Siaya	Bondo SCRH	43	7, 40-44yrs	1=Yes	1=Yes	E	10:16:00	10:24:00	00:08:00	2=No	N/A	7	2, Timely	2=No	N/A
00057-BCH17	Siaya	Bondo SCRH	20	3, 20-24yrs	1=Yes	1=Yes	K	10:51:00	10:59:00	00:08:00	2=No	N/A	7	2, Timely	2=No	N/A
00054-BCH17	Siaya	Bondo SCRH	17	2, 15-19yrs	1=Yes	1=Yes	K	16:10:00	16:20:00	00:10:00	2=No	N/A	7	2, Timely	2=No	N/A
00055-BCH17	Siaya	Bondo SCRH	16	2, 15-19yrs	1=Yes	1=Yes	H	16:25:00	16:35:00	00:10:00	2=No	N/A	7	2, Timely	2=No	N/A
00069-BCH17	Siaya	Bondo SCRH	16	2, 15-19yrs	1=Yes	1=Yes	I	11:20:00	11:30:00	00:10:00	2=No	N/A	7	2, Timely	2=No	N/A
00060-BCH17	Siaya	Bondo SCRH	16	2, 15-19yrs	1=Yes	1=Yes	K	15:15:00	15:24:00	00:09:00	2=No	N/A	7	2, Timely	2=No	N/A
00083-BCH17	Siaya	Bondo SCRH	17	2, 15-19yrs	1=Yes	1=Yes	F	15:42:00	15:50:00	00:08:00	2=No	N/A	7	2, Timely	2=No	N/A
00081-BCH17	Siaya	Bondo SCRH	17	2, 15-19yrs	1=Yes	1=Yes	C	14:00:00	14:30:00	00:30:00	2=No	N/A	7	2, Timely	2=No	N/A
00082-BCH17	Siaya	Bondo SCRH	17	2, 15-19yrs	1=Yes	1=Yes	D	14:48:00	14:58:00	00:10:00	2=No	N/A	7	2, Timely	2=No	N/A
00088-BCH17	Siaya	Bondo SCRH	16	2, 15-19yrs	1=Yes	1=Yes	I	15:07:00	15:16:00	00:09:00	2=No	N/A	7	2, Timely	2=No	N/A
00086-BCH17	Siaya	Bondo SCRH	16	2, 15-19yrs	1=Yes	1=Yes	K	16:39:00	16:48:00	00:09:00	2=No	N/A	7	2, Timely	2=No	N/A
00087-BCH17	Siaya	Bondo SCRH	15	2, 15-19yrs	1=Yes	1=Yes	E	16:56:00	17:07:00	00:11:00	2=No	N/A	7	2, Timely	2=No	N/A
00076-BCH17	Siaya	Bondo SCRH	15	2, 15-19yrs	1=Yes	1=Yes	E	13:37:00	13:46:00	00:09:00	2=No	N/A	7	2, Timely	2=No	N/A
00079-BCH17	Siaya	Bondo SCRH	14	1, <15yrs	1=Yes	1=Yes	H	13:55:00	14:05:00	00:10:00	2=No	N/A	7	2, Timely	2=No	N/A
00080-BCH17	Siaya	Bondo SCRH	16	2, 15-19yrs	1=Yes	1=Yes	H	14:14:00	14:24:00	00:10:00	2=No	N/A	7	2, Timely	2=No	N/A
00084-BCH17	Siaya	Bondo SCRH	16	2, 15-19yrs	1=Yes	1=Yes	G	15:59:00	16:08:00	00:09:00	2=No	N/A	7	2, Timely	2=No	N/A
00085-BCH17	Siaya	Bondo SCRH	15	2, 15-19yrs	1=Yes	1=Yes	I	16:20:00	16:30:00	00:10:00	2=No	N/A	7	2, Timely	2=No	N/A
00089-BCH17	Siaya	Bondo SCRH	18	2, 15-19yrs	1=Yes	1=Yes	I	17:30:00	17:39:00	00:09:00	2=No	N/A	7	2, Timely	2=No	N/A
00090-BCH17	Siaya	Bondo SCRH	17	2, 15-19yrs	1=Yes	1=Yes	H	17:45:00	17:55:00	00:10:00	2=No	N/A	7	2, Timely	2=No	N/A
00073-BCH17	Siaya	Bondo SCRH	15	2, 15-19yrs	1=Yes	1=Yes	H	18:03:00	18:10:00	00:07:00	2=No	N/A	7	2, Timely	2=No	N/A
00075-BCH17	Siaya	Bondo SCRH	14	1, <15yrs	1=Yes	1=Yes	S	18:40:00	18:50:00	00:10:00	2=No	N/A	7	2, Timely	2=No	N/A
00074-BCH17	Siaya	Bondo SCRH	14	1, <15yrs	1=Yes	1=Yes	S	18:20:00	18:30:00	00:10:00	2=No	N/A	7	2, Timely	2=No	N/A
00072-BCH17	Siaya	Bondo SCRH	17	2, 15-19yrs	1=Yes	1=Yes	I	12:30:00	12:40:00	00:10:00	2=No	N/A	7	2, Timely	2=No	N/A
00071-BCH17	Siaya	Bondo SCRH	15	2, 15-19yrs	1=Yes	1=Yes	H	12:09:00	12:18:00	00:09:00	2=No	N/A	7	2, Timely	2=No	N/A
00070-BCH17	Siaya	Bondo SCRH	17	2, 15-19yrs	1=Yes	1=Yes	G	11:49:00	11:58:00	00:09:00	2=No	N/A	7	2, Timely	2=No	N/A
00048-GSH17	Siaya	Got Agulu	15	2, 15-19yrs	1=Yes	1=Yes	H	10:50:00	11:02:00	00:12:00	2=No	N/A	7	2, Timely	2=No	N/A
00047-GSH17	Siaya	Got Agulu	16	2, 15-19yrs	1=Yes	1=Yes	K	10:38:00	10:47:00	00:09:00	2=No	N/A	7	2, Timely	2=No	N/A
00057-GSH17	Siaya	Got Agulu	17	2, 15-19yrs	1=Yes	1=Yes	E	12:44:00	12:54:00	00:10:00	2=No	N/A	7	2, Timely	2=No	N/A
00040-GSH17	Siaya	Got Agulu	18	2, 15-19yrs	1=Yes	1=Yes	C	12:44:00	12:54:00	00:10:00	2=No	N/A	7	2, Timely	2=No	N/A
00038-GSH17	Siaya	Got Agulu	15	2, 15-19yrs	1=Yes	1=Yes	I	08:28:00	08:35:00	00:07:00	2=No	N/A	7	2, Timely	2=No	N/A
00037-GSH17	Siaya	Got Agulu	15	2, 15-19yrs	1=Yes	1=Yes	E	08:13:00	08:21:00	00:08:00	2=No	N/A	7	2, Timely	2=No	N/A
00059-GSH17	Siaya	Got Agulu	17	2, 15-19yrs	1=Yes	1=Yes	E	13:14:00	13:26:00	00:12:00	2=No	N/A	7	2, Timely	2=No	N/A
00058-GSH17	Siaya	Got Agulu	17	2, 15-19yrs	1=Yes	1=Yes	I	13:14:00	13:26:00	00:12:00	2=No	N/A	7	2, Timely	2=No	N/A
00056-GSH17	Siaya	Got Agulu	16	2, 15-19yrs	1=Yes	1=Yes	K	12:32:00	12:42:00	00:10:00	2=No	N/A	7	2, Timely	2=No	N/A
00055-GSH17	Siaya	Got Agulu	16	2, 15-19yrs	1=Yes	1=Yes	E	12:32:00	12:42:00	00:10:00	2=No	N/A	7	2, Timely	2=No	N/A
00054-GSH17	Siaya	Got Agulu	16	2, 15-19yrs	1=Yes	1=Yes	I	12:10:00	12:20:00	00:10:00	2=No	N/A	7	2, Timely	2=No	N/A
00053-GSH17	Siaya	Got Agulu	16	2, 15-19yrs	1=Yes	1=Yes	I	11:56:00	12:06:00	00:10:00	2=No	N/A	7	2, Timely	2=No	N/A
00052-GSH17	Siaya	Got Agulu	18	2, 15-19yrs	1=Yes	1=Yes	F	11:42:00	11:54:00	00:12:00	2=No	N/A	7	2, Timely	2=No	N/A
00051-GSH17	Siaya	Got Agulu	15	2, 15-19yrs	1=Yes	1=Yes	E	11:30:00	11:41:00	00:11:00	2=No	N/A	7	2, Timely	2=No	N/A
00050-GSH17	Siaya	Got Agulu	16	2, 15-19yrs	1=Yes	1=Yes	D	11:18:00	11:28:00	00:10:00	2=No	N/A	7	2, Timely	2=No	N/A
00049-GSH17	Siaya	Got Agulu	16	2, 15-19yrs	1=Yes	1=Yes	S	11:04:00	11:16:00	00:12:00	2=No	N/A	7	2, Timely	2=No	N/A
00041-GSH17	Siaya	Got Agulu	18	2, 15-19yrs	1=Yes	1=Yes	G	09:12:00	09:19:00	00:07:00	2=No	N/A	7	2, Timely	2=No	N/A
00039-GSH17	Siaya	Got Agulu	16	2, 15-19yrs	1=Yes	1=Yes	E	08:42:00	08:50:00	00:08:00	2=No	N/A	7	2, Timely	2=No	N/A
00042-GSH17	Siaya	Got Agulu	14	1, <15yrs	1=Yes	1=Yes	I	08:42:00	08:50:00	00:08:00	2=No	N/A	7	2, Timely	2=No	N/A
00064-GSH17	Siaya	Got Agulu	13	1, <15yrs	1=Yes	1=Yes	K	14:34:00	14:45:00	00:11:00	2=No	N/A	7	2, Timely	2=No	N/A
00062-GSH17	Siaya	Got Agulu	17	2, 15-19yrs	1=Yes	1=Yes	I	14:06:00	14:14:00	00:08:00	2=No	N/A	7	2, Timely	2=No	N/A
00065-GSH17	Siaya	Got Agulu	15	2, 15-19yrs	1=Yes	1=Yes	S	14:52:00	15:03:00	00:11:00	2=No	N/A	7	2, Timely	2=No	N/A
00063-GSH17	Siaya	Got Agulu	14	1, <15yrs	1=Yes	1=Yes	F	14:21:00	14:29:00	00:08:00	2=No	N/A	7	2, Timely	2=No	N/A
00068-GSH17	Siaya	Got Agulu	14	1, <15yrs	1=Yes	1=Yes	K	15:43:00	15:52:00	00:09:00	2=No	N/A	7	2, Timely	2=No	N/A
00045-GSH17	Siaya	Got Agulu	13	1, <15yrs	1=Yes	1=Yes	K	10:13:00	10:20:00	00:07:00	2=No	N/A	7	2, Timely	2=No	N/A
00060-GSH17	Siaya	Got Agulu	17	2, 15-19yrs	1=Yes	1=Yes	S	13:32:00	13:41:00	00:09:00	2=No	N/A	7	2, Timely	2=No	N/A
00046-GSH17	Siaya	Got Agulu	16	2, 15-19yrs	1=Yes	1=Yes	E	10:22:00	10:31:00	00:09:00	2=No	N/A	7	2, Timely	2=No	N/A
00066-GSH17	Siaya	Got Agulu	15	2, 15-19yrs	1=Yes	1=Yes	K	15:10:00	15:17:00	00:07:00	2=No	N/A	7	2, Timely	2=No	N/A
00061-GSH17	Siaya	Got Agulu	17	2, 15-19yrs	1=Yes	1=Yes	K	13:46:00	13:55:00	00:09:00	2=No	N/A	7	2, Timely	2=No	N/A
00067-GSH17	Siaya	Got Agulu	15	2, 15-19yrs	1=Yes	1=Yes	H	15:21:00	15:32:00	00:11:00	2=No	N/A	7	2, Timely	2=No	N/A
00069-GSH17	Siaya	Got Agulu	22	3, 20-24yrs	1=Yes	1=Yes	G	16:04:00	16:12:00	00:08:00	2=No	N/A	7	2, Timely	2=No	N/A
00044-GSH17	Siaya	Got Agulu	15	2, 15-19yrs	1=Yes	1=Yes	I	09:59:00	10:08:00	00:09:00	2=No	N/A	7	2, Timely	2=No	N/A
00062-BCH17	Siaya	Bondo SCRH	14	1, <15yrs	1=Yes	1=Yes	K	15:25:00	15:34:00	00:09:00	2=No	N/A	7	2, Timely	2=No	N/A
00068-BCH17	Siaya	Bondo SCRH	13	1, <15yrs	1=Yes	1=Yes	O	11:10:00	11:18:00	00:08:00	2=No	N/A	7	2, Timely	2=No	N/A
00061-BCH17	Siaya	Bondo SCRH	14	1, <15yrs	1=Yes	1=Yes	H	09:25:00	09:34:00	00:09:00	2=No	N/A	7	2, Timely	2=No	N/A
00059-BCH17	Siaya	Bondo SCRH	19	2, 15-19yrs	1=Yes	1=Yes	H	09:04:00	09:25:00	00:21:00	2=No	N/A	7	2, Timely	2=No	N/A
00064-BCH17	Siaya	Bondo SCRH	14	1, <15yrs	1=Yes	1=Yes	O	09:45:00	09:55:00	00:10:00	2=No	N/A	7	2, Timely	2=No	N/A
00065-BCH17	Siaya	Bondo SCRH	16	2, 15-19yrs	1=Yes	1=Yes	F	10:13:00	10:21:00	00:08:00	2=No	N/A	7	2, Timely	2=No	N/A
00067-BCH17	Siaya	Bondo SCRH	17	2, 15-19yrs	1=Yes	1=Yes	I	10:46:00	10:56:00	00:10:00	2=No	N/A	7	2, Timely	2=No	N/A
00066-BCH17	Siaya	Bondo SCRH	20	3, 20-24yrs	1=Yes	1=Yes	H	10:30:00	10:39:00	00:09:00	2=No	N/A	7	2, Timely	2=No	N/A
00078-BCH17	Siaya	Bondo SCRH	14	1, <15yrs	1=Yes	1=Yes	I	12:48:00	12:57:00	00:09:00	2=No	N/A	7	2, Timely	2=No	N/A
00063-BCH17	Siaya	Bondo SCRH	14	1, <15yrs	1=Yes	1=Yes	K	15:25:00	15:34:00	00:09:00	2=No	N/A	7	2, Timely	2=No	N/A
00077-BCH17	Siaya	Bondo SCRH	16	2, 15-19yrs	1=Yes	1=Yes	S	13:05:00	13:14:00	00:09:00	2=No	N/A	7	2, Timely	2=No	N/A
00077-GSH17	Siaya	Got Agulu	15	2, 15-19yrs	1=Yes	1=Yes	I	13:20:00	13:28:00	00:08:00	2=No	N/A	7	2, Timely	2=No	N/A
00078-GSH17	Siaya	Got Agulu	15	2, 15-19yrs	1=Yes	1=Yes	I	12:48:00	12:57:00	00:09:00	2=No	N/A	7	2, Timely	2=No	N/A
00091-GSH17	Siaya	Got Agulu	17	2, 15-19yrs	1=Yes	1=Yes	I	18:59:00	19:08:00	00:09:00	2=No	N/A	7	2, Timely	2=No	N/A
00086-GSH17	Siaya	Got Agulu	15	2, 15-19yrs	1=Yes	1=Yes	I	17:15:00	17:24:00	00:09:00	2=No	N/A	7	2, Timely	2=No	N/A
00070-GSH17	Siaya	Got Agulu	17	2, 15-19yrs	1=Yes	1=Yes	I	10:46:00	10:56:00	00:10:00	2=No	N/A	7	2, Timely	2=No	N/A
00068-BCH17	Siaya	Bondo SCRH	13	1, <15yrs	1=Yes	1=Yes	O	11:10:00	0.470833	00:08:00	2=No	N/A	7	2, Timely	2=No	N/A
00071-GSH17	Siaya	Got Agulu	14	1, <15yrs	1=Yes	1=Yes	H	09:25:00	09:35:00	00:10:00	2=No	N/A	7	2, Timely	2=No	N/A
00072-GSH17	Siaya	Got Agulu	16	2, 15-19yrs	1=Yes	1=Yes	A1	10:02:00	10:13:00	00:11:00	2=No	N/A	7	2, Timely	2=No	N/A
00096-BCH18	Siaya	Bondo SCRH	31	5, 30-34yrs	1=Yes	1=Yes	G	16:08:00	16:20:00	00:12:00	2=No	N/A	7	2, Timely	2=No	N/A
00077-GSH17	Siaya	Got Agulu	15	2, 15-19yrs	1=Yes	1=Yes	I	13:20:00	13:28:00	00:08:00	2=No	N/A	7	2, Timely	2=No	N/A
00078-GSH17	Siaya	Got Agulu	15	2, 15-19yrs	1=Yes	1=Yes	I	12:48:00	12:57:00	00:09:00	2=No	N/A	7	2, Timely	2=No	N/A
00093-BCH17	Siaya	Bondo SCRH	13	1, <15yrs	1=Yes	1=Yes	Q	13:30:00	13:40:00	00:10:00	2=No	N/A	7	2, Timely	2=No	N/A
00020-GSH17	Siaya	Got Agulu	14	1, <15yrs	1=Yes	1=Yes	E	10:06:00	10:13:00	00:07:00	2=No	N/A	8	2, Timely	2=No	N/A
00075-GSH17	Siaya	Got Agulu	20	3, 20-24yrs	1=Yes	1=Yes	G	15:04:00	15:15:00	00:11:00	2=No	N/A	7	2, Timely	2=No	N/A
00115-BCH18	Siaya	Bondo SCRH	24	3, 20-24yrs	1=Yes	1=Yes	E	14:05:00	14:15:00	00:10:00	2=No	N/A	7	2, Timely	2=No	N/A
00116-BCH18	Siaya	Bondo SCRH	15	2, 15-19yrs	1=Yes	1=Yes	D	11:02:00	11:15:00	00:13:00	2=No	N/A	7	2, Timely	2=No	N/A
00117-BCH18	Siaya	Bondo SCRH	39	6, 35-39yrs	1=Yes	1=Yes	E	11:27:00	11:39:00	00:12:00	2=No	N/A	7	2, Timely	2=No	N/A
00118-BCH18	Siaya	Bondo SCRH	15	2, 15-19yrs	1=Yes	1=Yes	K	14:08:00	14:20:00	00:12:00	2=No	N/A	7	2, Timely	2=No	N/A
00119-BCH18	Siaya	Bondo SCRH	15	2, 15-19yrs	1=Yes	1=Yes	E	14:32:00	14:43:00	00:11:00	2=No	N/A	7	2, Timely	2=No	N/A
00120-BCH18	Siaya	Bondo SCRH	13	1, <15yrs	1=Yes	1=Yes	K	15:03:00	15:15:00	00:12:00	2=No	N/A	7	2, Timely	2=No	N/A
00121-BCH18	Siaya	Bondo SCRH	16	2, 15-19yrs	1=Yes	1=Yes	H	14:20:00	14:31:00	00:11:00	2=No	N/A	7	2, Timely	2=No	N/A
00122-BCH18	Siaya	Bondo SCRH	16	2, 15-19yrs	1=Yes	1=Yes	I	14:45:00	14:57:00	00:12:00	2=No	N/A	7	2, Timely	2=No	N/A
00123-BCH18	Siaya	Bondo SCRH	13	1, <15yrs	1=Yes	1=Yes	S	15:12:00	15:24:00	00:12:00	2=No	N/A	7	2, Timely	2=No	N/A
00124-BCH18	Siaya	Bondo SCRH	14	1, <15yrs	1=Yes	1=Yes	K	15:40:00	15:51:00	00:11:00	2=No	N/A	7	2, Timely	2=No	N/A
00125-BCH18	Siaya	Bondo SCRH	14	1, <15yrs	1=Yes	1=Yes	S	16:05:00	16:16:00	00:11:00	2=No	N/A	7	2, Timely	2=No	N/A
00126-BCH18	Siaya	Bondo SCRH	14	1, <15yrs	1=Yes	1=Yes	S	16:30:00	16:42:00	00:12:00	2=No	N/A	7	2, Timely	2=No	N/A
00127-BCH18	Siaya	Bondo SCRH	13	1, <15yrs	1=Yes	1=Yes	S	16:53:00	17:05:00	00:12:00	2=No	N/A	7	2, Timely	2=No	N/A
00128-BCH18	Siaya	Bondo SCRH	13	1, <15yrs	1=Yes	1=Yes	O	17:20:00	17:31:00	00:11:00	2=No	N/A	7	2, Timely	2=No	N/A
00129-BCH18	Siaya	Bondo SCRH	14	1, <15yrs	1=Yes	1=Yes	K	11:12:00	11:23:00	00:11:00	2=No	N/A	7	2, Timely	2=No	N/A
00130-BCH18	Siaya	Bondo SCRH	22	3, 20-24yrs	1=Yes	1=Yes	D	12:13:00	12:24:00	00:11:00	2=No	N/A	6	2, Timely	2=No	N/A
00085-GSH18	Siaya	Got Agulu	19	2, 15-19yrs	1=Yes	1=Yes	D	10:12:00	10:23:00	00:11:00	2=No	N/A	7	2, Timely	2=No	N/A
00086-GSH18	Siaya	Got Agulu	20	3, 20-24yrs	1=Yes	1=Yes	H	11:06:00	11:19:00	00:13:00	2=No	N/A	7	2, Timely	2=No	N/A
00087-GSH18	Siaya	Got Agulu	17	2, 15-19yrs	1=Yes	1=Yes	C	10:58:00	11:16:00	00:18:00	2=No	N/A	7	2, Timely	2=No	N/A
00088-GSH18	Siaya	Got Agulu	18	2, 15-19yrs	1=Yes	1=Yes	H	10:29:00	10:41:00	00:12:00	2=No	N/A	7	2, Timely	2=No	N/A
00089-GSH18	Siaya	Got Agulu	21	3, 20-24yrs	1=Yes	1=Yes	E	11:31:00	11:43:00	00:12:00	2=No	N/A	7	2, Timely	2=No	N/A
00131-BCH18	Siaya	Bondo SCRH	15	2, 15-19yrs	1=Yes	1=Yes	F	11:03:00	11:13:00	00:10:00	2=No	N/A	7	2, Timely	2=No	N/A
00132-BCH18	Siaya	Bondo SCRH	16	2, 15-19yrs	1=Yes	1=Yes	K	12:40:00	12:50:00	00:10:00	2=No	N/A	7	2, Timely	2=No	N/A
00133-BCH18	Siaya	Bondo SCRH	14	1, <15yrs	1=Yes	1=Yes	I	11:25:00	11:36:00	00:11:00	2=No	N/A	7	2, Timely	2=No	N/A
00134-BCH18	Siaya	Bondo SCRH	15	2, 15-19yrs	1=Yes	1=Yes	M	11:50:00	12:00:00	00:10:00	2=No	N/A	7	2, Timely	2=No	N/A
00135-BCH18	Siaya	Bondo SCRH	13	1, <15yrs	1=Yes	1=Yes	S	12:11:00	12:20:00	00:09:00	2=No	N/A	7	2, Timely	2=No	N/A
00137-BCH18	Siaya	Bondo SCRH	19	2, 15-19yrs	1=Yes	1=Yes	F	13:38:00	13:49:00	00:11:00	2=No	N/A	7	2, Timely	2=No	N/A
00138-BCH18	Siaya	Bondo SCRH	39	6, 35-39yrs	1=Yes	1=Yes	F	09:21:00	09:32:00	00:11:00	2=No	N/A	7	2, Timely	2=No	N/A
00139-BCH18	Siaya	Bondo SCRH	39	6, 35-39yrs	1=Yes	1=Yes	C	16:00:00	16:09:00	00:09:00	2=No	N/A	7	2, Timely	2=No	N/A
00140-BCH18	Siaya	Bondo SCRH	29	4, 25-29yrs	1=Yes	1=Yes	D	16:20:00	16:30:00	00:10:00	2=No	N/A	7	2, Timely	2=No	N/A
00090-GSH18	Siaya	Got Agulu	22	3, 20-24yrs	1=Yes	1=Yes	E	12:54:00	13:06:00	00:12:00	2=No	N/A	7	2, Timely	2=No	N/A
00091-GSH18	Siaya	Got Agulu	29	4, 25-29yrs	1=Yes	1=Yes	D	12:32:00	12:43:00	00:11:00	2=No	N/A	6	2, Timely	2=No	N/A
00141-BCH18	Siaya	Bondo SCRH	51	9, 50+yrs	1=Yes	1=Yes	G	11:20:00	11:30:00	00:10:00	2=No	N/A	7	2, Timely	2=No	N/A
00092-GSH18	Siaya	Got Agulu	22	3, 20-24yrs	1=Yes	1=Yes	A	14:51:00	15:04:00	00:13:00	2=No	N/A	7	2, Timely	2=No	N/A
00142-BCH18	Siaya	Bondo SCRH	34	5, 30-34yrs	1=Yes	1=Yes	D	13:02:00	13:12:00	00:10:00	2=No	N/A	7	2, Timely	2=No	N/A
00093-GSH18	Siaya	Got Agulu	19	2, 15-19yrs	1=Yes	1=Yes	E	11:04:00	11:16:00	00:12:00	2=No	N/A	7	2, Timely	2=No	N/A
00094-GSH18	Siaya	Got Agulu	24	3, 20-24yrs	1=Yes	1=Yes	E	13:53:00	14:04:00	00:11:00	2=No	N/A	7	2, Timely	2=No	N/A
00143-BCH18	Siaya	Bondo SCRH	13	1, <15yrs	1=Yes	1=Yes	D	12:02:00	12:13:00	00:11:00	2=No	N/A	7	2, Timely	2=No	N/A
00144-BCH18	Siaya	Bondo SCRH	13	1, <15yrs	1=Yes	1=Yes	K	12:24:00	12:34:00	00:10:00	2=No	N/A	7	2, Timely	2=No	N/A
00145-BCH18	Siaya	Bondo SCRH	22	3, 20-24yrs	1=Yes	1=Yes	K	12:16:00	12:27:00	00:11:00	2=No	N/A	7	2, Timely	2=No	N/A
00146-BCH18	Siaya	Bondo SCRH	28	4, 25-29yrs	1=Yes	1=Yes	H	12:13:00	12:25:00	00:12:00	2=No	N/A	7	2, Timely	2=No	N/A
00095-GSH18	Siaya	Got Agulu	16	2, 15-19yrs	1=Yes	1=Yes	D	09:23:00	09:34:00	00:11:00	2=No	N/A	7	2, Timely	2=No	N/A
00096-GSH18	Siaya	Got Agulu	15	2, 15-19yrs	1=Yes	1=Yes	K	09:23:00	09:34:00	00:11:00	2=No	N/A	7	2, Timely	2=No	N/A
00147-BCH18	Siaya	Bondo SCRH	15	2, 15-19yrs	1=Yes	1=Yes	O	16:42:00	16:50:00	00:08:00	2=No	N/A	7	2, Timely	2=No	N/A
00148-BCH18	Siaya	Bondo SCRH	13	1, <15yrs	1=Yes	1=Yes	S	17:40:00	17:49:00	00:09:00	2=No	N/A	7	2, Timely	2=No	N/A
00149-BCH18	Siaya	Bondo SCRH	14	1, <15yrs	1=Yes	1=Yes	O	17:20:00	17:30:00	00:10:00	2=No	N/A	7	2, Timely	2=No	N/A
00150-BCH18	Siaya	Bondo SCRH	14	1, <15yrs	1=Yes	1=Yes	S	17:01:00	17:10:00	00:09:00	2=No	N/A	7	2, Timely	2=No	N/A
00152-BCH18	Siaya	Bondo SCRH	13	1, <15yrs	1=Yes	1=Yes	I	08:30:00	08:40:00	00:10:00	2=No	N/A	7	2, Timely	2=No	N/A
00153-BCH18	Siaya	Bondo SCRH	13	1, <15yrs	1=Yes	1=Yes	S	08:48:00	08:56:00	00:08:00	2=No	N/A	7	2, Timely	2=No	N/A
00154-BCH18	Siaya	Bondo SCRH	14	1, <15yrs	1=Yes	1=Yes	I	09:05:00	09:14:00	00:09:00	2=No	N/A	7	2, Timely	2=No	N/A
00155-BCH18	Siaya	Bondo SCRH	14	1, <15yrs	1=Yes	1=Yes	I	16:55:00	17:03:00	00:08:00	2=No	N/A	7	2, Timely	2=No	N/A
00156-BCH18	Siaya	Bondo SCRH	13	1, <15yrs	1=Yes	1=Yes	E	08:10:00	08:19:00	00:09:00	2=No	N/A	7	2, Timely	2=No	N/A
00157-BCH18	Siaya	Bondo SCRH	13	1, <15yrs	1=Yes	1=Yes	E	09:20:00	09:29:00	00:09:00	2=No	N/A	7	2, Timely	2=No	N/A
00151-BCH18	Siaya	Bondo SCRH	13	1, <15yrs	1=Yes	1=Yes	M	17:58:00	18:08:00	00:10:00	2=No	N/A	7	2, Timely	2=No	N/A
00158-BCH18	Siaya	Bondo SCRH	16	2, 15-19yrs	1=Yes	1=Yes	I	09:51:00	10:02:00	00:11:00	2=No	N/A	7	2, Timely	2=No	N/A
00159-BCH18	Siaya	Bondo SCRH	29	4, 25-29yrs	1=Yes	1=Yes	E	10:40:00	10:50:00	00:10:00	2=No	N/A	7	2, Timely	2=No	N/A
00160-BCH18	Siaya	Bondo SCRH	22	3, 20-24yrs	1=Yes	1=Yes	E	08:39:00	08:49:00	00:10:00	2=No	N/A	7	2, Timely	2=No	N/A
00161-BCH18	Siaya	Bondo SCRH	13	1, <15yrs	1=Yes	1=Yes	F	10:51:00	11:02:00	00:11:00	2=No	N/A	7	2, Timely	2=No	N/A
00162-BCH18	Siaya	Bondo SCRH	21	3, 20-24yrs	1=Yes	1=Yes	G	11:13:00	11:23:00	00:10:00	2=No	N/A	7	2, Timely	2=No	N/A
00163-BCH18	Siaya	Bondo SCRH	13	1, <15yrs	1=Yes	1=Yes	K	11:35:00	11:46:00	00:11:00	2=No	N/A	7	2, Timely	2=No	N/A
00164-BCH18	Siaya	Bondo SCRH	15	2, 15-19yrs	1=Yes	1=Yes	H	09:43:00	09:54:00	00:11:00	2=No	N/A	7	2, Timely	2=No	N/A
00165-BCH18	Siaya	Bondo SCRH	45	8, 45-49yrs	1=Yes	1=Yes	I	10:09:00	10:19:00	00:10:00	2=No	N/A	7	2, Timely	2=No	N/A
00166-BCH18	Siaya	Bondo SCRH	29	4, 25-29yrs	1=Yes	1=Yes	H	13:45:00	13:57:00	00:12:00	2=No	N/A	7	2, Timely	2=No	N/A
00097-GSH18	Siaya	Got Agulu	31	5, 30-34yrs	1=Yes	1=Yes	I	08:30:00	08:40:00	00:10:00	2=No	N/A	7	2, Timely	2=No	N/A
00098-GSH18	Siaya	Got Agulu	14	1, <15yrs	1=Yes	1=Yes	E	08:42:00	08:50:00	00:08:00	2=No	N/A	8	2, Timely	2=No	N/A
00099-GSH18	Siaya	Got Agulu	17	2, 15-19yrs	1=Yes	1=Yes	E	08:32:00	08:40:00	00:08:00	2=No	N/A	9	3, Late	2=No	N/A
00100-GSH18	Siaya	Got Agulu	18	2, 15-19yrs	1=Yes	1=Yes	E	08:46:00	08:54:00	00:08:00	2=No	N/A	9	3, Late	2=No	N/A
00101-GSH18	Siaya	Got Agulu	36	6, 35-39yrs	1=Yes	1=Yes	E	09:05:00	09:15:00	00:10:00	2=No	N/A	9	3, Late	2=No	N/A
00167-BCH18	Siaya	Bondo SCRH	22	3, 20-24yrs	1=Yes	1=Yes	E	13:42:00	13:52:00	00:10:00	2=No	N/A	8	2, Timely	2=No	N/A
00168-BCH18	Siaya	Bondo SCRH	28	4, 25-29yrs	1=Yes	1=Yes	E	10:29:00	10:40:00	00:11:00	2=No	N/A	9	3, Late	2=No	N/A
00169-BCH18	Siaya	Bondo SCRH	22	3, 20-24yrs	1=Yes	1=Yes	G	11:40:00	11:50:00	00:10:00	2=No	N/A	7	2, Timely	2=No	N/A
00170-BCH18	Siaya	Bondo SCRH	18	2, 15-19yrs	1=Yes	1=Yes	G	16:26:00	16:39:00	00:13:00	2=No	N/A	7	2, Timely	2=No	N/A
00171-BCH18	Siaya	Bondo SCRH	20	3, 20-24yrs	1=Yes	1=Yes	G	15:00:00	15:10:00	00:10:00	2=No	N/A	7	2, Timely	2=No	N/A
00172-BCH18	Siaya	Bondo SCRH	16	2, 15-19yrs	1=Yes	1=Yes	I	15:21:00	15:32:00	00:11:00	2=No	N/A	7	2, Timely	2=No	N/A
00173-BCH18	Siaya	Bondo SCRH	44	7, 40-44yrs	1=Yes	1=Yes	K	17:05:00	17:16:00	00:11:00	2=No	N/A	7	2, Timely	2=No	N/A
00174-BCH18	Siaya	Bondo SCRH	28	4, 25-29yrs	1=Yes	1=Yes	E	12:06:00	12:17:00	00:11:00	2=No	N/A	7	2, Timely	2=No	N/A
00102-GSH18	Siaya	Got Agulu	25	4, 25-29yrs	1=Yes	1=Yes	I	08:40:00	08:50:00	00:10:00	2=No	N/A	7	2, Timely	2=No	N/A
00103-GSH18	Siaya	Got Agulu	44	7, 40-44yrs	1=Yes	1=Yes	D	08:58:00	09:08:00	00:10:00	2=No	N/A	7	2, Timely	2=No	N/A
00104-GSH18	Siaya	Got Agulu	43	7, 40-44yrs	1=Yes	1=Yes	D	11:04:00	11:16:00	00:12:00	2=No	N/A	7	2, Timely	2=No	N/A
00105-GSH18	Siaya	Got Agulu	43	7, 40-44yrs	1=Yes	1=Yes	D	11:24:00	11:33:00	00:09:00	2=No	N/A	7	2, Timely	2=No	N/A
00175-BCH18	Siaya	Bondo SCRH	39	6, 35-39yrs	1=Yes	1=Yes	E	14:39:00	14:51:00	00:12:00	2=No	N/A	7	2, Timely	2=No	N/A
00176-BCH18	Siaya	Bondo SCRH	20	3, 20-24yrs	1=Yes	1=Yes	K	16:48:00	17:00:00	00:12:00	2=No	N/A	7	2, Timely	2=No	N/A
00177-BCH18	Siaya	Bondo SCRH	23	3, 20-24yrs	1=Yes	1=Yes	H	17:09:00	17:20:00	00:11:00	2=No	N/A	7	2, Timely	2=No	N/A
00178-BCH18	Siaya	Bondo SCRH	25	4, 25-29yrs	1=Yes	1=Yes	E	15:22:00	15:31:00	00:09:00	2=No	N/A	7	2, Timely	2=No	N/A
00179-BCH18	Siaya	Bondo SCRH	20	3, 20-24yrs	1=Yes	1=Yes	F	15:40:00	15:50:00	00:10:00	2=No	N/A	7	2, Timely	2=No	N/A
00181-BCH18	Siaya	Bondo SCRH	25	4, 25-29yrs	1=Yes	1=Yes	G	12:42:00	12:51:00	00:09:00	2=No	N/A	7	2, Timely	2=No	N/A
00180-BCH18	Siaya	Bondo SCRH	24	3, 20-24yrs	1=Yes	1=Yes	G	12:21:00	12:30:00	00:09:00	2=No	N/A	7	2, Timely	2=No	N/A
00183-BCH18	Siaya	Bondo SCRH	18	2, 15-19yrs	1=Yes	1=Yes	A	16:17:00	16:27:00	00:10:00	2=No	N/A	7	2, Timely	2=No	N/A
00182-BCH18	Siaya	Bondo SCRH	19	2, 15-19yrs	1=Yes	1=Yes	I	14:20:00	14:30:00	00:10:00	2=No	N/A	7	2, Timely	2=No	N/A
00184-BCH18	Siaya	Bondo SCRH	41	7, 40-44yrs	1=Yes	1=Yes	G	15:36:00	15:45:00	00:09:00	2=No	N/A	7	2, Timely	2=No	N/A
00185-BCH18	Siaya	Bondo SCRH	34	5, 30-34yrs	1=Yes	1=Yes	A4	16:10:00	16:19:00	00:09:00	2=No	N/A	7	2, Timely	2=No	N/A
00186-BCH18	Siaya	Bondo SCRH	24	3, 20-24yrs	1=Yes	1=Yes	A3	14:10:00	14:20:00	00:10:00	2=No	N/A	8	2, Timely	2=No	N/A
00187-BCH18	Siaya	Bondo SCRH	29	4, 25-29yrs	1=Yes	1=Yes	D	13:21:00	13:30:00	00:09:00	2=No	N/A	7	2, Timely	2=No	N/A
00188-BCH18	Siaya	Bondo SCRH	34	5, 30-34yrs	1=Yes	1=Yes	C	13:45:00	13:55:00	00:10:00	2=No	N/A	7	2, Timely	2=No	N/A
00106-GSH18	Siaya	Got Agulu	21	3, 20-24yrs	1=Yes	1=Yes	E	10:21:00	10:32:00	00:11:00	2=No	N/A	7	2, Timely	2=No	N/A
00107-GSH18	Siaya	Got Agulu	24	3, 20-24yrs	1=Yes	1=Yes	A4	12:04:00	12:16:00	00:12:00	2=No	N/A	7	2, Timely	2=No	N/A
00108-GSH18	Siaya	Got Agulu	24	3, 20-24yrs	1=Yes	1=Yes	E	12:27:00	12:34:00	00:07:00	2=No	N/A	7	2, Timely	2=No	N/A
00109-GSH18	Siaya	Got Agulu	28	4, 25-29yrs	1=Yes	1=Yes	I	14:10:00	14:20:00	00:10:00	2=No	N/A	7	2, Timely	2=No	N/A
00110-GSH18	Siaya	Got Agulu	30	5, 30-34yrs	1=Yes	1=Yes	E	12:10:00	12:20:00	00:10:00	2=No	N/A	7	2, Timely	2=No	N/A
00111-GSH18	Siaya	Got Agulu	18	2, 15-19yrs	1=Yes	1=Yes	F	14:20:00	14:30:00	00:10:00	2=No	N/A	7	2, Timely	2=No	N/A
00112-GSH18	Siaya	Got Agulu	20	3, 20-24yrs	1=Yes	1=Yes	E	14:40:00	14:50:00	00:10:00	2=No	N/A	7	2, Timely	2=No	N/A
00113-GSH18	Siaya	Got Agulu	30	5, 30-34yrs	1=Yes	1=Yes	C	10:42:00	10:53:00	00:11:00	2=No	N/A	7	2, Timely	2=No	N/A
00114-GSH18	Siaya	Got Agulu	18	2, 15-19yrs	1=Yes	1=Yes	E	11:21:00	11:32:00	00:11:00	2=No	N/A	7	2, Timely	2=No	N/A
00115-GSH18	Siaya	Got Agulu	33	5, 30-34yrs	1=Yes	1=Yes	A3	11:42:00	11:51:00	00:09:00	2=No	N/A	7	2, Timely	2=No	N/A
00116-GSH18	Siaya	Got Agulu	30	5, 30-34yrs	1=Yes	1=Yes	E	14:33:00	14:45:00	00:12:00	2=No	N/A	7	2, Timely	2=No	N/A
00117-GSH18	Siaya	Got Agulu	34	5, 30-34yrs	1=Yes	1=Yes	F	14:15:00	14:26:00	00:11:00	2=No	N/A	7	2, Timely	2=No	N/A
00118-GSH18	Siaya	Got Agulu	21	3, 20-24yrs	1=Yes	1=Yes	E	13:14:00	13:26:00	00:12:00	2=No	N/A	7	2, Timely	2=No	N/A
00119-GSH18	Siaya	Got Agulu	25	4, 25-29yrs	1=Yes	1=Yes	E	13:33:00	13:41:00	00:08:00	2=No	N/A	7	2, Timely	2=No	N/A
00120-GSH18	Siaya	Got Agulu	28	4, 25-29yrs	1=Yes	1=Yes	F	14:21:00	14:33:00	00:12:00	2=No	N/A	7	2, Timely	2=No	N/A
00189-BCH18	Siaya	Bondo SCRH	31	5, 30-34yrs	1=Yes	1=Yes	A3	14:10:00	14:20:00	00:10:00	2=No	N/A	7	2, Timely	2=No	N/A
00190-BCH18	Siaya	Bondo SCRH	40	7, 40-44yrs	1=Yes	1=Yes	A	18:50:00	19:02:00	00:12:00	2=No	N/A	8	2, Timely	2=No	N/A
00191-BCH18	Siaya	Bondo SCRH	23	3, 20-24yrs	1=Yes	1=Yes	B	12:10:00	12:20:00	00:10:00	2=No	N/A	7	2, Timely	2=No	N/A
00192-BCH18	Siaya	Bondo SCRH	61	9, 50+yrs	1=Yes	1=Yes	G	18:52:00	19:04:00	00:12:00	2=No	N/A	7	2, Timely	2=No	N/A
00193-BCH18	Siaya	Bondo SCRH	22	3, 20-24yrs	1=Yes	1=Yes	C	16:20:00	16:32:00	00:12:00	2=No	N/A	7	2, Timely	2=No	N/A
00194-BCH18	Siaya	Bondo SCRH	23	3, 20-24yrs	1=Yes	1=Yes	F	17:10:00	17:20:00	00:10:00	2=No	N/A	7	2, Timely	2=No	N/A
00195-BCH18	Siaya	Bondo SCRH	31	5, 30-34yrs	1=Yes	1=Yes	G	18:20:00	18:32:00	00:12:00	2=No	N/A	7	2, Timely	2=No	N/A
00196-BCH18	Siaya	Bondo SCRH	28	4, 25-29yrs	1=Yes	1=Yes	D	17:40:00	17:51:00	00:11:00	2=No	N/A	7	2, Timely	2=No	N/A
00197-BCH18	Siaya	Bondo SCRH	40	7, 40-44yrs	1=Yes	1=Yes	F	10:21:00	10:30:00	00:09:00	2=No	N/A	8	2, Timely	2=No	N/A
00198-BCH18	Siaya	Bondo SCRH	35	6, 35-39yrs	1=Yes	1=Yes	H	11:10:00	11:20:00	00:10:00	2=No	N/A	9	3, Late	2=No	N/A
00199-BCH18	Siaya	Bondo SCRH	17	2, 15-19yrs	1=Yes	1=Yes	I	13:40:00	13:49:00	00:09:00	2=No	N/A	9	3, Late	2=No	N/A
00121-GSH18	Siaya	Got Agulu	35	6, 35-39yrs	1=Yes	1=Yes	C	10:32:00	10:41:00	00:09:00	2=No	N/A	7	2, Timely	2=No	N/A
00200-BCH18	Siaya	Bondo SCRH	23	3, 20-24yrs	1=Yes	1=Yes	E	12:11:00	12:21:00	00:10:00	2=No	N/A	7	2, Timely	2=No	N/A
00201-BCH18	Siaya	Bondo SCRH	26	4, 25-29yrs	1=Yes	1=Yes	E	10:20:00	10:30:00	00:10:00	2=No	N/A	7	2, Timely	2=No	N/A
00202-BCH18	Siaya	Bondo SCRH	26	4, 25-29yrs	1=Yes	1=Yes	F	12:04:00	12:14:00	00:10:00	2=No	N/A	7	2, Timely	2=No	N/A
00203-BCH18	Siaya	Bondo SCRH	29	4, 25-29yrs	1=Yes	1=Yes	E	12:30:00	12:40:00	00:10:00	2=No	N/A	8	2, Timely	2=No	N/A
00204-BCH18	Siaya	Bondo SCRH	14	1, <15yrs	1=Yes	1=Yes	I	14:05:00	14:15:00	00:10:00	2=No	N/A	7	2, Timely	2=No	N/A
00205-BCH18	Siaya	Bondo SCRH	24	3, 20-24yrs	1=Yes	1=Yes	E	15:10:00	15:20:00	00:10:00	2=No	N/A	7	2, Timely	2=No	N/A
00206-BCH18	Siaya	Bondo SCRH	45	8, 45-49yrs	1=Yes	1=Yes	F	10:47:00	10:57:00	00:10:00	2=No	N/A	7	2, Timely	2=No	N/A
00208-BCH18	Siaya	Bondo SCRH	29	4, 25-29yrs	1=Yes	1=Yes	H	10:08:00	10:18:00	00:10:00	2=No	N/A	7	2, Timely	2=No	N/A
00122-GSH18	Siaya	Got Agulu	22	3, 20-24yrs	1=Yes	1=Yes	G	10:04:00	10:15:00	00:11:00	2=No	N/A	7	2, Timely	2=No	N/A
00123-GSH18	Siaya	Got Agulu	41	7, 40-44yrs	1=Yes	1=Yes	F	11:44:00	11:56:00	00:12:00	2=No	N/A	8	2, Timely	2=No	N/A
00124-GSH18	Siaya	Got Agulu	34	5, 30-34yrs	1=Yes	1=Yes	H	12:05:00	12:16:00	00:11:00	2=No	N/A	8	2, Timely	2=No	N/A
00209-BCH18	Siaya	Bondo SCRH	48	8, 45-49yrs	1=Yes	1=Yes	E	12:27:00	12:37:00	00:10:00	2=No	N/A	7	2, Timely	2=No	N/A
00210-BCH18	Siaya	Bondo SCRH	13	1, <15yrs	1=Yes	1=Yes	H	15:55:00	16:05:00	00:10:00	2=No	N/A	7	2, Timely	2=No	N/A
00211-BCH18	Siaya	Bondo SCRH	28	4, 25-29yrs	1=Yes	1=Yes	E	12:15:00	12:25:00	00:10:00	2=No	N/A	11	3, Late	2=No	N/A
00212-BCH18	Siaya	Bondo SCRH	18	2, 15-19yrs	1=Yes	1=Yes	A	12:02:00	12:12:00	00:10:00	2=No	N/A	7	2, Timely	2=No	N/A
00213-BCH18	Siaya	Bondo SCRH	19	2, 15-19yrs	1=Yes	1=Yes	G	13:00:00	13:11:00	00:11:00	2=No	N/A	7	2, Timely	2=No	N/A
00214-BCH18	Siaya	Bondo SCRH	15	2, 15-19yrs	1=Yes	1=Yes	S	12:51:00	13:01:00	00:10:00	2=No	N/A	7	2, Timely	2=No	N/A
00215-BCH18	Siaya	Bondo SCRH	28	4, 25-29yrs	1=Yes	1=Yes	F	13:08:00	13:19:00	00:11:00	2=No	N/A	7	2, Timely	2=No	N/A
00216-BCH18	Siaya	Bondo SCRH	34	5, 30-34yrs	1=Yes	1=Yes	E	13:32:00	13:42:00	00:10:00	2=No	N/A	7	2, Timely	2=No	N/A
00217-BCH18	Siaya	Bondo SCRH	18	2, 15-19yrs	1=Yes	1=Yes	F	14:01:00	14:12:00	00:11:00	2=No	N/A	7	2, Timely	2=No	N/A
00218-BCH18	Siaya	Bondo SCRH	55	9, 50+yrs	1=Yes	1=Yes	F	14:06:00	14:16:00	00:10:00	2=No	N/A	7	2, Timely	2=No	N/A
00219-BCH18	Siaya	Bondo SCRH	23	3, 20-24yrs	1=Yes	1=Yes	I	17:04:00	17:12:00	00:08:00	2=No	N/A	7	2, Timely	2=No	N/A
00125-GSH18	Siaya	Got Agulu	14	1, <15yrs	1=Yes	1=Yes	H	14:10:00	14:20:00	00:10:00	2=No	N/A	7	2, Timely	2=No	N/A
00126-GSH18	Siaya	Got Agulu	15	2, 15-19yrs	1=Yes	1=Yes	C	09:12:00	09:23:00	00:11:00	2=No	N/A	7	2, Timely	2=No	N/A
00127-GSH18	Siaya	Got Agulu	23	3, 20-24yrs	1=Yes	1=Yes	C	12:13:00	12:24:00	00:11:00	2=No	N/A	7	2, Timely	2=No	N/A
00220-BCH18	Siaya	Bondo SCRH	21	3, 20-24yrs	1=Yes	1=Yes	H	16:49:00	16:59:00	00:10:00	2=No	N/A	7	2, Timely	2=No	N/A
00221-BCH18	Siaya	Bondo SCRH	29	4, 25-29yrs	1=Yes	1=Yes	E	10:14:00	10:23:00	00:09:00	2=No	N/A	7	2, Timely	2=No	N/A
00222-BCH18	Siaya	Bondo SCRH	33	5, 30-34yrs	1=Yes	1=Yes	F	13:14:00	13:24:00	00:10:00	2=No	N/A	11	3, Late	2=No	N/A
00224-BCH18	Siaya	Bondo SCRH	18	2, 15-19yrs	1=Yes	1=Yes	E	16:15:00	16:28:00	00:13:00	2=No	N/A	7	2, Timely	2=No	N/A
00225-BCH18	Siaya	Bondo SCRH	20	3, 20-24yrs	1=Yes	1=Yes	G	16:38:00	16:50:00	00:12:00	2=No	N/A	7	2, Timely	2=No	N/A
00226-BCH18	Siaya	Bondo SCRH	16	2, 15-19yrs	1=Yes	1=Yes	E	17:09:00	17:21:00	00:12:00	2=No	N/A	7	2, Timely	2=No	N/A
00227-BCH18	Siaya	Bondo SCRH	17	2, 15-19yrs	1=Yes	1=Yes	I	17:09:00	17:21:00	00:12:00	2=No	N/A	7	2, Timely	2=No	N/A
00129-GSH18	Siaya	Got Agulu	29	4, 25-29yrs	1=Yes	1=Yes	B	12:25:00	12:34:00	00:09:00	2=No	N/A	7	2, Timely	2=No	N/A
00128-GSH18	Siaya	Got Agulu	30	5, 30-34yrs	1=Yes	1=Yes	E	12:07:00	12:19:00	00:12:00	2=No	N/A	7	2, Timely	2=No	N/A
00228-BCH18	Siaya	Bondo SCRH	17	2, 15-19yrs	1=Yes	1=Yes	K	17:52:00	18:03:00	00:11:00	2=No	N/A	7	2, Timely	2=No	N/A
00229-BCH18	Siaya	Bondo SCRH	18	2, 15-19yrs	1=Yes	1=Yes	E	18:14:00	18:24:00	00:10:00	2=No	N/A	7	2, Timely	2=No	N/A
00230-BCH18	Siaya	Bondo SCRH	18	2, 15-19yrs	1=Yes	1=Yes	E	18:35:00	18:46:00	00:11:00	2=No	N/A	7	2, Timely	2=No	N/A
00231-BCH18	Siaya	Bondo SCRH	18	2, 15-19yrs	1=Yes	1=Yes	F	12:02:00	12:13:00	00:11:00	2=No	N/A	10	3, Late	2=No	N/A
00232-BCH18	Siaya	Bondo SCRH	44	7, 40-44yrs	1=Yes	1=Yes	E	12:00:00	12:24:00	00:24:00	2=No	N/A	7	2, Timely	2=No	N/A
00233-BCH18	Siaya	Bondo SCRH	27	4, 25-29yrs	1=Yes	1=Yes	F	10:13:00	10:24:00	00:11:00	2=No	N/A	8	2, Timely	2=No	N/A
00234-BCH18	Siaya	Bondo SCRH	21	3, 20-24yrs	1=Yes	1=Yes	C	10:01:00	10:10:00	00:09:00	2=No	N/A	7	2, Timely	2=No	N/A
00235-BCH18	Siaya	Bondo SCRH	19	2, 15-19yrs	1=Yes	1=Yes	B	14:52:00	15:00:00	00:08:00	2=No	N/A	7	2, Timely	2=No	N/A
00238-BCH18	Siaya	Bondo SCRH	17	2, 15-19yrs	1=Yes	1=Yes	I	11:19:00	11:30:00	00:11:00	2=No	N/A	7	2, Timely	2=No	N/A
00239-BCH18	Siaya	Bondo SCRH	16	2, 15-19yrs	1=Yes	1=Yes	F	11:51:00	12:00:00	00:09:00	2=No	N/A	7	2, Timely	2=No	N/A
00236-BCH18	Siaya	Bondo SCRH	18	2, 15-19yrs	1=Yes	1=Yes	A	12:08:00	12:19:00	00:11:00	2=No	N/A	7	2, Timely	2=No	N/A
00237-BCH18	Siaya	Bondo SCRH	18	2, 15-19yrs	1=Yes	1=Yes	B	13:00:00	13:10:00	00:10:00	2=No	N/A	7	2, Timely	2=No	N/A
00240-BCH18	Siaya	Bondo SCRH	17	2, 15-19yrs	1=Yes	1=Yes	A1	16:00:00	16:10:00	00:10:00	2=No	N/A	7	2, Timely	2=No	N/A
0241-BCH18	Siaya	Bondo SCRH	45	8, 45-49yrs	1=Yes	1=Yes	E	15:40:00	15:50:00	00:10:00	2=No	N/A	7	2, Timely	2=No	N/A
00097-BCH18	Siaya	Bondo SCRH	35	6, 35-39yrs	1=Yes	1=Yes	A3	15:40:00	15:53:00	00:13:00	2=No	N/A	7	2, Timely	2=No	N/A
00098-BCH18	Siaya	Bondo SCRH	41	7, 40-44yrs	1=Yes	1=Yes	A3	12:58:00	13:09:00	00:11:00	2=No	N/A	7	2, Timely	2=No	N/A
00078-GSH18	Siaya	Got Agulu	38	6, 35-39yrs	1=Yes	1=Yes	G	10:52:00	11:06:00	00:14:00	2=No	N/A	7	2, Timely	2=No	N/A
00102-BCH18	Siaya	Bondo SCRH	14	1, <15yrs	1=Yes	1=Yes	I	10:20:00	10:30:00	00:10:00	2=No	N/A	7	2, Timely	2=No	N/A
00103-BCH18	Siaya	Bondo SCRH	14	1, <15yrs	1=Yes	1=Yes	D	10:36:00	10:47:00	00:11:00	2=No	N/A	7	2, Timely	2=No	N/A
00104-BCH18	Siaya	Bondo SCRH	16	2, 15-19yrs	1=Yes	1=Yes	E	11:02:00	11:13:00	00:11:00	2=No	N/A	7	2, Timely	2=No	N/A
00105-BCH18	Siaya	Bondo SCRH	18	2, 15-19yrs	1=Yes	1=Yes	I	11:20:00	11:32:00	00:12:00	2=No	N/A	7	2, Timely	2=No	N/A
00106-BCH18	Siaya	Bondo SCRH	15	2, 15-19yrs	1=Yes	1=Yes	D	11:40:00	11:51:00	00:11:00	2=No	N/A	7	2, Timely	2=No	N/A
OO099-BCH18	Siaya	Bondo SCRH	13	1, <15yrs	1=Yes	1=Yes	G	12:24:00	12:34:00	00:10:00	2=No	N/A	7	2, Timely	2=No	N/A
00101-BCH18	Siaya	Bondo SCRH	18	2, 15-19yrs	1=Yes	1=Yes	G	12:56:00	13:08:00	00:12:00	2=No	N/A	7	2, Timely	2=No	N/A
00100-BCH18	Siaya	Bondo SCRH	17	2, 15-19yrs	1=Yes	1=Yes	E	12:40:00	12:56:00	00:16:00	2=No	N/A	7	2, Timely	2=No	N/A
00079-GSH18	Siaya	Got Agulu	19	2, 15-19yrs	1=Yes	1=Yes	D	12:20:00	12:32:00	00:12:00	2=No	N/A	7	2, Timely	2=No	N/A
00080-GSH18	Siaya	Got Agulu	25	4, 25-29yrs	1=Yes	1=Yes	F	12:41:00	12:53:00	00:12:00	2=No	N/A	7	2, Timely	2=No	N/A
00081-GSH18	Siaya	Got Agulu	18	2, 15-19yrs	1=Yes	1=Yes	E	08:40:00	08:49:00	00:09:00	2=No	N/A	7	2, Timely	2=No	N/A
00082-GSH18	Siaya	Got Agulu	18	2, 15-19yrs	1=Yes	1=Yes	G	08:54:00	09:10:00	00:16:00	2=No	N/A	7	2, Timely	2=No	N/A
00083-GSH18	Siaya	Got Agulu	22	3, 20-24yrs	1=Yes	1=Yes	F	09:13:00	09:24:00	00:11:00	2=No	N/A	7	2, Timely	2=No	N/A
00084-GSH18	Siaya	Got Agulu	13	1, <15yrs	1=Yes	1=Yes	Q	09:30:00	09:42:00	00:12:00	2=No	N/A	7	2, Timely	2=No	N/A
00107-BCH18	Siaya	Bondo SCRH	22	3, 20-24yrs	1=Yes	1=Yes	A	10:39:00	10:51:00	00:12:00	2=No	N/A	7	2, Timely	2=No	N/A
00109-BCH18	Siaya	Bondo SCRH	25	4, 25-29yrs	1=Yes	1=Yes	E	12:04:00	12:18:00	00:14:00	2=No	N/A	7	2, Timely	2=No	N/A
00110-BCH18	Siaya	Bondo SCRH	25	4, 25-29yrs	1=Yes	1=Yes	I	12:30:00	12:41:00	00:11:00	2=No	N/A	7	2, Timely	2=No	N/A
00111-BCH18	Siaya	Bondo SCRH	32	5, 30-34yrs	1=Yes	1=Yes	B	12:52:00	13:03:00	00:11:00	2=No	N/A	7	2, Timely	2=No	N/A
00112-BCH18	Siaya	Bondo SCRH	31	5, 30-34yrs	1=Yes	1=Yes	E	13:15:00	13:27:00	00:12:00	2=No	N/A	7	2, Timely	2=No	N/A
00113-BCH18	Siaya	Bondo SCRH	15	2, 15-19yrs	1=Yes	1=Yes	H	13:38:00	13:50:00	00:12:00	2=No	N/A	7	2, Timely	2=No	N/A
00067-BCH17	Siaya	Bondo SCRH	17	2, 15-19yrs	1=Yes	1=Yes	I	10:46:00	10:56:00	00:10:00	2=No	N/A	7	2, Timely	2=No	N/A
00020-GSH17	Siaya	Got Agulu	14	1, <15yrs	1=Yes	1=Yes	E	10:06:00	10:13:00	00:07:00	2=No	N/A	8	2, Timely	2=No	N/A
13051_002_00001_17	Nairobi	LOCO Dispensary	56	9, 50+yrs	2=No	1=Yes	D	11:31:00	11:40:00	00:09:00	2=No	N/A	8	2, Timely	2=No	N/A
13051_002_00004_17	Nairobi	LOCO Dispensary	25	4, 25-29yrs	2=No	1=Yes	I	12:35:00	12:46:00	00:11:00	2=No	N/A	7	2, Timely	2=No	N/A
13051_002_00005_17	Nairobi	LOCO Dispensary	33	5, 30-34yrs	2=No	1=Yes	I	14:19:00	14:30:00	00:11:00	2=No	N/A	7	2, Timely	2=No	N/A
13051_002_00009_17	Nairobi	LOCO Dispensary	31	5, 30-34yrs	2=No	1=Yes	A1	11:36:00	11:45:00	00:09:00	2=No	N/A	6	2, Timely	2=No	N/A
13051_002_00010_17	Nairobi	LOCO Dispensary	45	8, 45-49yrs	2=No	1=Yes	B	10:56:00	11:10:00	00:14:00	2=No	N/A	8	2, Timely	2=No	N/A
13051_002_00016_17	Nairobi	LOCO Dispensary	32	5, 30-34yrs	2=No	1=Yes	A4	11:19:00	11:30:00	00:11:00	2=No	N/A	7	2, Timely	2=No	N/A
13051_002_00017_17	Nairobi	LOCO Dispensary	21	3, 20-24yrs	2=No	1=Yes	D	12:09:00	12:21:00	00:12:00	2=No	N/A	7	2, Timely	2=No	N/A
13051_002_00021_17	Nairobi	LOCO Dispensary	20	3, 20-24yrs	2=No	1=Yes	A	16:10:00	16:19:00	00:09:00	2=No	N/A	7	2, Timely	2=No	N/A
13051_002_00026_17	Nairobi	LOCO Dispensary	33	5, 30-34yrs	2=No	1=Yes	A	15:03:00	15:14:00	00:11:00	2=No	N/A	7	2, Timely	2=No	N/A
13051_002_00027_17	Nairobi	LOCO Dispensary	27	4, 25-29yrs	2=No	1=Yes	E	15:20:00	15:31:00	00:11:00	2=No	N/A	9	3, Late	2=No	N/A
13051_002_00028_17	Nairobi	LOCO Dispensary	23	3, 20-24yrs	2=No	1=Yes	B	16:56:00	17:13:00	00:17:00	2=No	N/A	7	2, Timely	2=No	N/A
13051_002_00029_17	Nairobi	LOCO Dispensary	22	3, 20-24yrs	2=No	1=Yes	A1	12:35:00	12:59:00	00:24:00	2=No	N/A	7	2, Timely	2=No	N/A
13051_002_00030_17	Nairobi	LOCO Dispensary	25	4, 25-29yrs	2=No	1=Yes	C	16:20:00	16:31:00	00:11:00	2=No	N/A	6	2, Timely	2=No	N/A
13051_002_00031_17	Nairobi	LOCO Dispensary	19	2, 15-19yrs	2=No	1=Yes	C	16:20:00	16:31:00	00:11:00	2=No	N/A	7	2, Timely	2=No	N/A
13051_002_00033_17	Nairobi	LOCO Dispensary	28	4, 25-29yrs	2=No	1=Yes	A4	11:29:00	11:40:00	00:11:00	2=No	N/A	7	2, Timely	2=No	N/A
13051_002_00038_17	Nairobi	LOCO Dispensary	25	4, 25-29yrs	2=No	1=Yes	A1	14:55:00	15:01:00	00:06:00	2=No	N/A	7	2, Timely	2=No	N/A
13051_002_00041_17	Nairobi	LOCO Dispensary	42	7, 40-44yrs	2=No	1=Yes	C	13:35:00	13:46:00	00:11:00	2=No	N/A	7	2, Timely	2=No	N/A
13051_002_00044_17	Nairobi	LOCO Dispensary	21	3, 20-24yrs	2=No	1=Yes	I	10:59:00	11:10:00	00:11:00	2=No	N/A	7	2, Timely	2=No	N/A
13051_002_00046_17	Nairobi	LOCO Dispensary	24	3, 20-24yrs	2=No	1=Yes	H	16:21:00	16:33:00	00:12:00	2=No	N/A	7	2, Timely	2=No	N/A
13051_002_00047_17	Nairobi	LOCO Dispensary	25	4, 25-29yrs	2=No	1=Yes	D	16:33:00	16:42:00	00:09:00	2=No	N/A	7	2, Timely	2=No	N/A
13051_002_00069_17	Nairobi	LOCO Dispensary	26	4, 25-29yrs	2=No	1=Yes	H	15:43:00	15:56:00	00:13:00	2=No	N/A	7	2, Timely	2=No	N/A
13051_002_00091_17	Nairobi	LOCO Dispensary	45	8, 45-49yrs	2=No	1=Yes	A2	09:18:00	09:31:00	00:13:00	2=No	N/A	7	2, Timely	2=No	N/A
13051_002_00109_17	Nairobi	LOCO Dispensary	22	3, 20-24yrs	2=No	1=Yes	E	11:59:00	12:07:00	00:08:00	2=No	N/A	8	2, Timely	2=No	N/A
13051_002_00110_17	Nairobi	LOCO Dispensary	27	4, 25-29yrs	2=No	1=Yes	I	12:14:00	12:22:00	00:08:00	2=No	N/A	8	2, Timely	2=No	N/A
13051_002_00112_17	Nairobi	LOCO Dispensary	56	9, 50+yrs	2=No	1=Yes	E	13:35:00	13:46:00	00:11:00	2=No	N/A	7	2, Timely	2=No	N/A
13051_002_00116_17	Nairobi	LOCO Dispensary	22	3, 20-24yrs	2=No	1=Yes	D	15:20:00	15:31:00	00:11:00	2=No	N/A	7	2, Timely	2=No	N/A
13051_002_00118_17	Nairobi	LOCO Dispensary	21	3, 20-24yrs	2=No	1=Yes	C	11:53:00	12:01:00	00:08:00	2=No	N/A	7	2, Timely	2=No	N/A
13051_002_00121_17	Nairobi	LOCO Dispensary	28	4, 25-29yrs	2=No	1=Yes	B	10:31:00	10:42:00	00:11:00	2=No	N/A	7	2, Timely	2=No	N/A
13051_002_00127_17	Nairobi	LOCO Dispensary	27	4, 25-29yrs	2=No	1=Yes	G	14:17:00	14:25:00	00:08:00	2=No	N/A	7	2, Timely	2=No	N/A
13051_002_00128_17	Nairobi	LOCO Dispensary	38	6, 35-39yrs	2=No	1=Yes	D	15:10:00	15:23:00	00:13:00	2=No	N/A	7	2, Timely	2=No	N/A
13051_002_00129_17	Nairobi	LOCO Dispensary	41	7, 40-44yrs	2=No	1=Yes	F	12:46:00	12:58:00	00:12:00	2=No	N/A	7	2, Timely	2=No	N/A
13051_002_00130_17	Nairobi	LOCO Dispensary	24	3, 20-24yrs	2=No	1=Yes	D	13:48:00	14:02:00	00:14:00	2=No	N/A	7	2, Timely	2=No	N/A
13051_002_00135_17	Nairobi	LOCO Dispensary	21	3, 20-24yrs	2=No	1=Yes	A1	11:10:00	11:21:00	00:11:00	2=No	N/A	7	2, Timely	2=No	N/A
13051_002_06507_17	Nairobi	LOCO Dispensary	57	9, 50+yrs	2=No	1=Yes	D	11:32:00	11:50:00	00:18:00	2=No	N/A	8	2, Timely	2=No	N/A
13051_002_06509_17	Nairobi	LOCO Dispensary	30	5, 30-34yrs	2=No	1=Yes	I	13:05:00	13:15:00	00:10:00	2=No	N/A	7	2, Timely	2=No	N/A
13051_002_06510_17	Nairobi	LOCO Dispensary	27	4, 25-29yrs	2=No	1=Yes	I	12:40:00	12:51:00	00:11:00	2=No	N/A	7	2, Timely	2=No	N/A
13051_002_06511_17	Nairobi	LOCO Dispensary	19	2, 15-19yrs	2=No	1=Yes	F	15:35:00	15:45:00	00:10:00	2=No	N/A	6	2, Timely	2=No	N/A
13051_002_06512_17	Nairobi	LOCO Dispensary	19	2, 15-19yrs	2=No	1=Yes	I	13:04:00	13:13:00	00:09:00	2=No	N/A	7	2, Timely	2=No	N/A
13051_002_06513_17	Nairobi	LOCO Dispensary	24	3, 20-24yrs	2=No	1=Yes	D	14:00:00	14:11:00	00:11:00	2=No	N/A	7	2, Timely	2=No	N/A
13051_002_06514_17	Nairobi	LOCO Dispensary	25	4, 25-29yrs	2=No	1=Yes	C	14:35:00	14:50:00	00:15:00	2=No	N/A	7	2, Timely	2=No	N/A
13051_002_06515_17	Nairobi	LOCO Dispensary	26	4, 25-29yrs	2=No	1=Yes	D	16:00:00	16:10:00	00:10:00	2=No	N/A	7	2, Timely	2=No	N/A
13051_002_06516_17	Nairobi	LOCO Dispensary	23	3, 20-24yrs	2=No	1=Yes	H	15:10:00	15:22:00	00:12:00	2=No	N/A	9	3, Late	2=No	N/A
13051_002_06517_17	Nairobi	LOCO Dispensary	23	3, 20-24yrs	2=No	1=Yes	A	13:55:00	14:04:00	00:09:00	2=No	N/A	7	2, Timely	2=No	N/A
13051_002_06518_17	Nairobi	LOCO Dispensary	21	3, 20-24yrs	2=No	1=Yes	A1	16:08:00	16:20:00	00:12:00	2=No	N/A	7	2, Timely	2=No	N/A
13051_002_06519_17	Nairobi	LOCO Dispensary	21	3, 20-24yrs	2=No	1=Yes	D	16:50:00	17:01:00	00:11:00	2=No	N/A	8	2, Timely	2=No	N/A
13051_002_06520_17	Nairobi	LOCO Dispensary	26	4, 25-29yrs	2=No	1=Yes	C	11:30:00	11:41:00	00:11:00	2=No	N/A	7	2, Timely	2=No	N/A
13051_002_06522_17	Nairobi	LOCO Dispensary	30	5, 30-34yrs	2=No	1=Yes	A	11:40:00	12:00:00	00:20:00	2=No	N/A	7	2, Timely	2=No	N/A
13051_002_06523_17	Nairobi	LOCO Dispensary	40	7, 40-44yrs	2=No	1=Yes	F	13:10:00	13:27:00	00:17:00	2=No	N/A	7	2, Timely	2=No	N/A
13051_002_06525_17	Nairobi	LOCO Dispensary	27	4, 25-29yrs	2=No	1=Yes	C	13:10:00	13:20:00	00:10:00	2=No	N/A	7	2, Timely	2=No	N/A
13051_002_06526_17	Nairobi	LOCO Dispensary	35	6, 35-39yrs	2=No	1=Yes	B	15:04:00	15:15:00	00:11:00	2=No	N/A	7	2, Timely	2=No	N/A
13051_002_06527_17	Nairobi	LOCO Dispensary	24	3, 20-24yrs	2=No	1=Yes	G	13:32:00	13:45:00	00:13:00	2=No	N/A	7	2, Timely	2=No	N/A
13051_002_06528_17	Nairobi	LOCO Dispensary	23	3, 20-24yrs	2=No	1=Yes	C	12:00:00	12:08:00	00:08:00	2=No	N/A	6	2, Timely	2=No	N/A
13051_002_06530_17	Nairobi	LOCO Dispensary	34	5, 30-34yrs	2=No	1=Yes	A	15:48:00	16:03:00	00:15:00	2=No	N/A	7	2, Timely	2=No	N/A
13051_002_06532_17	Nairobi	LOCO Dispensary	26	4, 25-29yrs	2=No	1=Yes	C	12:45:00	12:54:00	00:09:00	2=No	N/A	7	2, Timely	2=No	N/A
13051_002_06533_17	Nairobi	LOCO Dispensary	31	5, 30-34yrs	2=No	1=Yes	A3	10:28:00	10:35:00	00:07:00	2=No	N/A	7	2, Timely	2=No	N/A
13051_002_06534_17	Nairobi	LOCO Dispensary	25	4, 25-29yrs	2=No	1=Yes	G	11:21:00	11:29:00	00:08:00	2=No	N/A	7	2, Timely	2=No	N/A
13051_002_06536_17	Nairobi	LOCO Dispensary	16	2, 15-19yrs	2=No	1=Yes	A4	10:34:00	10:43:00	00:09:00	2=No	N/A	7	2, Timely	2=No	N/A
13051_002_06537_17	Nairobi	LOCO Dispensary	30	5, 30-34yrs	2=No	1=Yes	H	15:03:00	15:11:00	00:08:00	2=No	N/A	7	2, Timely	2=No	N/A
13051_002_06545_17	Nairobi	LOCO Dispensary	31	5, 30-34yrs	2=No	1=Yes	A2	15:01:00	15:11:00	00:10:00	2=No	N/A	7	2, Timely	2=No	N/A
13051_002_06546_17	Nairobi	LOCO Dispensary	20	3, 20-24yrs	2=No	1=Yes	A2	12:21:00	12:32:00	00:11:00	2=No	N/A	7	2, Timely	2=No	N/A
13051_002_06547_17	Nairobi	LOCO Dispensary	18	2, 15-19yrs	2=No	1=Yes	A	13:00:00	13:09:00	00:09:00	2=No	N/A	7	2, Timely	2=No	N/A
13051_002_06549_17	Nairobi	LOCO Dispensary	31	5, 30-34yrs	2=No	1=Yes	B	10:36:00	10:44:00	00:08:00	2=No	N/A	7	2, Timely	2=No	N/A
13051_002_06550_17	Nairobi	LOCO Dispensary	20	3, 20-24yrs	2=No	1=Yes	D	11:04:00	11:13:00	00:09:00	2=No	N/A	7	2, Timely	2=No	N/A
13051_002_06551_17	Nairobi	LOCO Dispensary	20	3, 20-24yrs	2=No	1=Yes	C	11:20:00	11:30:00	00:10:00	2=No	N/A	7	2, Timely	2=No	N/A
13051_002_06552_17	Nairobi	LOCO Dispensary	24	3, 20-24yrs	2=No	1=Yes	B	15:15:00	15:26:00	00:11:00	2=No	N/A	8	2, Timely	2=No	N/A
13051_002_06559_17	Nairobi	LOCO Dispensary	31	5, 30-34yrs	2=No	1=Yes	I	13:14:00	13:25:00	00:11:00	2=No	N/A	6	2, Timely	2=No	N/A
13051_002_06583_17	Nairobi	LOCO Dispensary	25	4, 25-29yrs	2=No	1=Yes	C	15:48:00	16:02:00	00:14:00	2=No	N/A	7	2, Timely	2=No	N/A
13051_002_06588_17	Nairobi	LOCO Dispensary	22	3, 20-24yrs	2=No	1=Yes	E	13:18:00	13:29:00	00:11:00	2=No	N/A	7	2, Timely	2=No	N/A
13051_002_06596_17	Nairobi	LOCO Dispensary	24	3, 20-24yrs	2=No	1=Yes	A	11:17:00	11:27:00	00:10:00	2=No	N/A	6	2, Timely	2=No	N/A
13051_002_06597_17	Nairobi	LOCO Dispensary	22	3, 20-24yrs	2=No	1=Yes	E	15:40:00	15:50:00	00:10:00	2=No	N/A	7	2, Timely	2=No	N/A
13051_002_06598_17	Nairobi	LOCO Dispensary	20	3, 20-24yrs	2=No	1=Yes	A1	16:21:00	16:32:00	00:11:00	2=No	N/A	7	2, Timely	2=No	N/A
13051_002_06599_17	Nairobi	LOCO Dispensary	33	5, 30-34yrs	2=No	1=Yes	A3	11:18:00	11:29:00	00:11:00	2=No	N/A	7	2, Timely	2=No	N/A
13051_002_09023_17	Nairobi	LOCO Dispensary	34	5, 30-34yrs	2=No	1=Yes	B	10:08:00	10:22:00	00:14:00	2=No	N/A	7	2, Timely	2=No	N/A
13051_002_16412_16	Nairobi	LOCO Dispensary	32	5, 30-34yrs	2=No	1=Yes	D	12:10:00	12:28:00	00:18:00	2=No	N/A	7	2, Timely	2=No	N/A
13051_002_16415_16	Nairobi	LOCO Dispensary	15	2, 15-19yrs	2=No	1=Yes	O	13:15:00	13:20:00	00:05:00	2=No	N/A	7	2, Timely	2=No	N/A
13051_002_16416_16	Nairobi	LOCO Dispensary	16	2, 15-19yrs	2=No	1=Yes	D	14:09:00	14:28:00	00:19:00	2=No	N/A	7	2, Timely	2=No	N/A
13051_002_16417_16	Nairobi	LOCO Dispensary	13	1, <15yrs	2=No	1=Yes	M	15:00:00	15:12:00	00:12:00	2=No	N/A	7	2, Timely	2=No	N/A
13051_002_16418_16	Nairobi	LOCO Dispensary	18	2, 15-19yrs	2=No	1=Yes	H	15:40:00	15:50:00	00:10:00	2=No	N/A	7	2, Timely	2=No	N/A
13051_555_00019_18	Nairobi	LOCO Dispensary	39	6, 35-39yrs	2=No	1=Yes	D	10:31:00	10:41:00	00:10:00	2=No	N/A	7	2, Timely	2=No	N/A
13051_555_00024_18	Nairobi	LOCO Dispensary	26	4, 25-29yrs	2=No	1=Yes	A3	10:43:00	10:58:00	00:15:00	2=No	N/A	7	2, Timely	2=No	N/A
13051_555_00025_18	Nairobi	LOCO Dispensary	25	4, 25-29yrs	2=No	1=Yes	D	11:24:00	11:40:00	00:16:00	2=No	N/A	7	2, Timely	2=No	N/A
13051_555_00029_18	Nairobi	LOCO Dispensary	22	3, 20-24yrs	2=No	1=Yes	F	12:20:00	12:28:00	00:08:00	2=No	N/A	7	2, Timely	2=No	N/A
13051_555_00030_18	Nairobi	LOCO Dispensary	21	3, 20-24yrs	2=No	1=Yes	H	12:42:00	12:52:00	00:10:00	2=No	N/A	7	2, Timely	2=No	N/A
13051_555_00031_18	Nairobi	LOCO Dispensary	27	4, 25-29yrs	2=No	1=Yes	D	12:50:00	13:00:00	00:10:00	2=No	N/A	7	2, Timely	2=No	N/A
13051_555_00032_18	Nairobi	LOCO Dispensary	20	3, 20-24yrs	2=No	1=Yes	F	13:30:00	13:39:00	00:09:00	2=No	N/A	7	2, Timely	2=No	N/A
13051_555_00033_18	Nairobi	LOCO Dispensary	23	3, 20-24yrs	2=No	1=Yes	B	13:12:00	13:40:00	00:28:00	2=No	N/A	9	3, Late	2=No	N/A
13051_555_00034_18	Nairobi	LOCO Dispensary	18	2, 15-19yrs	2=No	1=Yes	E	14:00:00	14:10:00	00:10:00	2=No	N/A	7	2, Timely	2=No	N/A
13051_555_00035_18	Nairobi	LOCO Dispensary	32	5, 30-34yrs	2=No	1=Yes	A	14:08:00	14:20:00	00:12:00	2=No	N/A	10	3, Late	2=No	N/A
13051_555_00036_18	Nairobi	LOCO Dispensary	13	1, <15yrs	2=No	1=Yes	D	14:30:00	14:40:00	00:10:00	2=No	N/A	7	2, Timely	2=No	N/A
13051_555_00037_18	Nairobi	LOCO Dispensary	19	2, 15-19yrs	2=No	1=Yes	E	15:15:00	15:26:00	00:11:00	2=No	N/A	7	2, Timely	2=No	N/A
13051_555_00038_18	Nairobi	LOCO Dispensary	34	5, 30-34yrs	2=No	1=Yes	B	16:30:00	16:38:00	00:08:00	2=No	N/A	7	2, Timely	2=No	N/A
13051_555_00039_18	Nairobi	LOCO Dispensary	20	3, 20-24yrs	2=No	1=Yes	A	12:47:00	12:57:00	00:10:00	2=No	N/A	7	2, Timely	1=Yes	Moderate
13051_555_00040_18	Nairobi	LOCO Dispensary	19	2, 15-19yrs	2=No	1=Yes	G	12:33:00	12:42:00	00:09:00	2=No	N/A	6	2, Timely	2=No	N/A
13051_555_00041_18	Nairobi	LOCO Dispensary	19	2, 15-19yrs	2=No	1=Yes	F	13:00:00	13:10:00	00:10:00	2=No	N/A	7	2, Timely	2=No	N/A
13051_555_00042_18	Nairobi	LOCO Dispensary	26	4, 25-29yrs	2=No	1=Yes	C	15:40:00	15:53:00	00:13:00	2=No	N/A	7	2, Timely	2=No	N/A
13051_555_00048_18	Nairobi	LOCO Dispensary	30	5, 30-34yrs	2=No	1=Yes	B	13:09:00	13:24:00	00:15:00	2=No	N/A	7	2, Timely	2=No	N/A
13051_555_00049_18	Nairobi	LOCO Dispensary	33	5, 30-34yrs	2=No	1=Yes	C	16:50:00	17:01:00	00:11:00	2=No	N/A	7	2, Timely	2=No	N/A
13051_555_00057_18	Nairobi	LOCO Dispensary	24	3, 20-24yrs	2=No	1=Yes	C	15:20:00	15:31:00	00:11:00	2=No	N/A	8	2, Timely	2=No	N/A
13051_555_00059_18	Nairobi	LOCO Dispensary	32	5, 30-34yrs	2=No	1=Yes	C	10:04:00	10:18:00	00:14:00	2=No	N/A	7	2, Timely	2=No	N/A
13051_555_00091_18	Nairobi	LOCO Dispensary	43	7, 40-44yrs	2=No	1=Yes	F	12:24:00	12:37:00	00:13:00	2=No	N/A	7	2, Timely	2=No	N/A
13051_555_00130_18	Nairobi	LOCO Dispensary	40	7, 40-44yrs	2=No	1=Yes	F	13:10:00	13:19:00	00:09:00	2=No	N/A	7	2, Timely	2=No	N/A
13051_555_00159_18	Nairobi	LOCO Dispensary	40	7, 40-44yrs	2=No	1=Yes	D	14:09:00	14:32:00	00:23:00	2=No	N/A	7	2, Timely	2=No	N/A
13051_555_00231_18	Nairobi	LOCO Dispensary	40	7, 40-44yrs	2=No	1=Yes	G	14:14:00	14:27:00	00:13:00	2=No	N/A	7	2, Timely	2=No	N/A
13051_555_00302_18	Nairobi	LOCO Dispensary	35	6, 35-39yrs	2=No	1=Yes	C	10:04:00	10:14:00	00:10:00	2=No	N/A	7	2, Timely	2=No	N/A
13051_555_00303_18	Nairobi	LOCO Dispensary	56	9, 50+yrs	2=No	1=Yes	A3	12:54:00	13:10:00	00:16:00	2=No	N/A	7	2, Timely	2=No	N/A
13051_555_00312_18	Nairobi	LOCO Dispensary	20	3, 20-24yrs	2=No	1=Yes	C	13:26:00	13:40:00	00:14:00	2=No	N/A	7	2, Timely	2=No	N/A
13051_555_00339_18	Nairobi	LOCO Dispensary	64	9, 50+yrs	2=No	1=Yes	E	15:29:00	15:41:00	00:12:00	2=No	N/A	7	2, Timely	2=No	N/A
13051_555_00340_18	Nairobi	LOCO Dispensary	20	3, 20-24yrs	2=No	1=Yes	B	14:31:00	14:45:00	00:14:00	2=No	N/A	7	2, Timely	2=No	N/A
13051_555_00341_18	Nairobi	LOCO Dispensary	31	5, 30-34yrs	2=No	1=Yes	D	12:04:00	12:17:00	00:13:00	2=No	N/A	7	2, Timely	2=No	N/A
13051_555_00344_18	Nairobi	LOCO Dispensary	38	6, 35-39yrs	2=No	1=Yes	B	11:13:00	11:25:00	00:12:00	2=No	N/A	6	2, Timely	2=No	N/A
13051_555_00345_18	Nairobi	LOCO Dispensary	34	5, 30-34yrs	2=No	1=Yes	A1	10:03:00	10:13:00	00:10:00	2=No	N/A	7	2, Timely	2=No	N/A
13051_555_00346_18	Nairobi	LOCO Dispensary	31	5, 30-34yrs	2=No	1=Yes	A3	14:35:00	14:45:00	00:10:00	2=No	N/A	7	2, Timely	2=No	N/A
13051_555_00350_18	Nairobi	LOCO Dispensary	31	5, 30-34yrs	2=No	1=Yes	B	13:35:00	13:45:00	00:10:00	2=No	N/A	7	2, Timely	2=No	N/A
13051_555_00352_18	Nairobi	LOCO Dispensary	23	3, 20-24yrs	2=No	1=Yes	A4	10:40:00	10:52:00	00:12:00	2=No	N/A	7	2, Timely	2=No	N/A
13051_555_00353_18	Nairobi	LOCO Dispensary	20	3, 20-24yrs	2=No	1=Yes	G	15:10:00	15:20:00	00:10:00	2=No	N/A	7	2, Timely	2=No	N/A
13051_555_00354_18	Nairobi	LOCO Dispensary	21	3, 20-24yrs	2=No	1=Yes	A1	13:40:00	13:51:00	00:11:00	2=No	N/A	7	2, Timely	2=No	N/A
13051_555_00355_18	Nairobi	LOCO Dispensary	46	8, 45-49yrs	2=No	1=Yes	F	14:34:00	14:44:00	00:10:00	2=No	N/A	7	2, Timely	2=No	N/A
13051_555_00356_18	Nairobi	LOCO Dispensary	25	4, 25-29yrs	2=No	1=Yes	A2	10:47:00	10:58:00	00:11:00	2=No	N/A	7	2, Timely	2=No	N/A
13051_555_00358_18	Nairobi	LOCO Dispensary	21	3, 20-24yrs	2=No	1=Yes	H	11:05:00	11:15:00	00:10:00	2=No	N/A	7	2, Timely	2=No	N/A
13051_555_00360_18	Nairobi	LOCO Dispensary	30	5, 30-34yrs	2=No	1=Yes	A	11:00:00	11:10:00	00:10:00	2=No	N/A	7	2, Timely	2=No	N/A
13051_555_00365_18	Nairobi	LOCO Dispensary	40	7, 40-44yrs	2=No	1=Yes	D	17:05:00	17:13:00	00:08:00	2=No	N/A	7	2, Timely	2=No	N/A
13051_555_00368_18	Nairobi	LOCO Dispensary	34	5, 30-34yrs	2=No	1=Yes	G	10:40:00	10:54:00	00:14:00	2=No	N/A	7	2, Timely	2=No	N/A
13051_555_00792_18	Nairobi	LOCO Dispensary	30	5, 30-34yrs	2=No	1=Yes	A4	12:38:00	12:50:00	00:12:00	2=No	N/A	7	2, Timely	2=No	N/A
13051_555_01255_18	Nairobi	LOCO Dispensary	40	7, 40-44yrs	2=No	1=Yes	D	11:26:00	11:35:00	00:09:00	2=No	N/A	7	2, Timely	2=No	N/A
13051_555_01263_18	Nairobi	LOCO Dispensary	36	6, 35-39yrs	2=No	1=Yes	B	11:30:00	11:41:00	00:11:00	2=No	N/A	8	2, Timely	2=No	N/A
13051_002_06544_17	Nairobi	LOCO Dispensary	30	5, 30-34yrs	2=No	1=Yes	C	14:20:00	14:28:00	00:08:00	2=No	N/A	7	2, Timely	2=No	N/A
13051_555_00045_18	Nairobi	LOCO Dispensary	20	3, 20-24yrs	2=No	1=Yes	H	14:40:00	14:50:00	00:10:00	2=No	N/A	7	2, Timely	2=No	N/A
13051_555_00046_18	Nairobi	LOCO Dispensary	18	2, 15-19yrs	2=No	1=Yes	F	15:03:00	15:14:00	00:11:00	2=No	N/A	9	3, Late	2=No	N/A
13051_555_00332_18	Nairobi	LOCO Dispensary	20	3, 20-24yrs	2=No	1=Yes	D	13:59:00	14:11:00	00:12:00	2=No	N/A	7	2, Timely	2=No	N/A
13051_555_00366_18	Nairobi	LOCO Dispensary	23	3, 20-24yrs	2=No	1=Yes	F	11:30:00	11:43:00	00:13:00	2=No	N/A	7	2, Timely	2=No	N/A
13051_555_00043_18	Nairobi	LOCO Dispensary	33	5, 30-34yrs	2=No	1=Yes	E	15:15:00	15:26:00	00:11:00	2=No	N/A	7	2, Timely	2=No	N/A
13051_555_00058_18	Nairobi	LOCO Dispensary	32	5, 30-34yrs	2=No	1=Yes	C	13:01:00	13:16:00	00:15:00	2=No	N/A	8	2, Timely	2=No	N/A
13051_555_00367_18	Nairobi	LOCO Dispensary	42	7, 40-44yrs	2=No	1=Yes	D	12:54:00	13:09:00	00:15:00	2=No	N/A	7	2, Timely	2=No	N/A
13051_555_00360_18	Nairobi	LOCO Dispensary	30	5, 30-34yrs	2=No	1=Yes	A	11:00:00	11:10:00	00:10:00	2=No	N/A	7	2, Timely	2=No	N/A
13051_555_00365_18	Nairobi	LOCO Dispensary	40	7, 40-44yrs	2=No	1=Yes	D	17:05:00	17:13:00	00:08:00	2=No	N/A	7	2, Timely	2=No	N/A
13051_555_00368_18	Nairobi	LOCO Dispensary	33	5, 30-34yrs	2=No	1=Yes	G	10:40:00	10:54:00	00:14:00	2=No	N/A	7	2, Timely	2=No	N/A
13051_555_00366_18	Nairobi	LOCO Dispensary	23	3, 20-24yrs	2=No	1=Yes	F	11:30:00	11:43:00	00:13:00	2=No	N/A	7	2, Timely	2=No	N/A
13051_555_00367_18	Nairobi	LOCO Dispensary	42	7, 40-44yrs	2=No	1=Yes	D	12:54:00	13:09:00	00:15:00	2=No	N/A	7	2, Timely	2=No	N/A
01523-17	Kisumu	JOOTRH	16	2, 15-19yrs	1=Yes	1=Yes	H	17:57:00	18:05:00	00:08:00	2=No	N/A	7	2, Timely	2=No	N/A
01459-17	Kisumu	JOOTRH	21	3, 20-24yrs	1=Yes	1=Yes	C	15:00:00	15:07:00	00:07:00	2=No	N/A	7	2, Timely	2=No	N/A
01977-17	Kisumu	JOOTRH	21	3, 20-24yrs	1=Yes	1=Yes	B	10:04:00	10:14:00	00:10:00	2=No	N/A	7	2, Timely	2=No	N/A
00004-17	Kisumu	JOOTRH	27	4, 25-29yrs	1=Yes	1=Yes	C	10:15:00	10:20:00	00:05:00	2=No	N/A	10	3, Late	2=No	N/A
00002-17	Kisumu	JOOTRH	24	3, 20-24yrs	1=Yes	1=Yes	B	15:42:00	15:48:00	00:06:00	2=No	N/A	6	2, Timely	2=No	N/A
02895-18	Kisumu	JOOTRH	28	4, 25-29yrs	1=Yes	1=Yes	C	10:30:00	10:40:00	00:10:00	2=No	N/A	7	2, Timely	2=No	N/A
01547-17	Kisumu	JOOTRH	13	1, <15yrs	1=Yes	1=Yes	H	16:51:00	16:57:00	00:06:00	2=No	N/A	7	2, Timely	2=No	N/A
01546-17	Kisumu	JOOTRH	13	1, <15yrs	1=Yes	1=Yes	E	17:42:00	17:49:00	00:07:00	2=No	N/A	7	2, Timely	2=No	N/A
02408-17	Kisumu	JOOTRH	24	3, 20-24yrs	1=Yes	1=Yes	C	12:01:00	12:08:00	00:07:00	2=No	N/A	7	2, Timely	2=No	N/A
00660-17	Kisumu	JOOTRH	17	2, 15-19yrs	1=Yes	1=Yes	C	12:00:00	12:10:00	00:10:00	2=No	N/A	7	2, Timely	2=No	N/A
02810-17	Kisumu	JOOTRH	20	3, 20-24yrs	1=Yes	1=Yes	C	12:40:00	12:47:00	00:07:00	2=No	N/A	7	2, Timely	2=No	N/A
02808-17	Kisumu	JOOTRH	33	5, 30-34yrs	1=Yes	1=Yes	C	12:13:00	12:18:00	00:05:00	2=No	N/A	7	2, Timely	2=No	N/A
02811-17	Kisumu	JOOTRH	22	3, 20-24yrs	1=Yes	1=Yes	D	13:02:00	13:10:00	00:08:00	2=No	N/A	7	2, Timely	2=No	N/A
01361-17	Kisumu	JOOTRH	14	1, <15yrs	1=Yes	1=Yes	G	15:54:00	16:01:00	00:07:00	2=No	N/A	7	2, Timely	2=No	N/A
01362-17	Kisumu	JOOTRH	16	2, 15-19yrs	1=Yes	1=Yes	H	15:56:00	16:04:00	00:08:00	2=No	N/A	7	2, Timely	2=No	N/A
01363-17	Kisumu	JOOTRH	17	2, 15-19yrs	1=Yes	1=Yes	G	15:24:00	15:35:00	00:11:00	2=No	N/A	7	2, Timely	2=No	N/A
01364-17	Kisumu	JOOTRH	31	5, 30-34yrs	1=Yes	1=Yes	G	17:19:00	17:26:00	00:07:00	2=No	N/A	7	2, Timely	2=No	N/A
01359-17	Kisumu	JOOTRH	15	2, 15-19yrs	1=Yes	1=Yes	E	16:30:00	16:36:00	00:06:00	2=No	N/A	7	2, Timely	2=No	N/A
02842-18	Kisumu	JOOTRH	34	5, 30-34yrs	1=Yes	1=Yes	B	12:13:00	12:20:00	00:07:00	2=No	N/A	7	2, Timely	2=No	N/A
02809-17	Kisumu	JOOTRH	18	2, 15-19yrs	1=Yes	1=Yes	A4	12:30:00	12:36:00	00:06:00	2=No	N/A	7	2, Timely	2=No	N/A
02787-17	Kisumu	JOOTRH	25	4, 25-29yrs	1=Yes	1=Yes	A3	12:30:00	12:37:00	00:07:00	2=No	N/A	6	2, Timely	2=No	N/A
02794-17	Kisumu	JOOTRH	20	3, 20-24yrs	1=Yes	1=Yes	F	15:10:00	15:20:00	00:10:00	2=No	N/A	7	2, Timely	2=No	N/A
02396-17	Kisumu	JOOTRH	33	5, 30-34yrs	1=Yes	1=Yes	B	10:50:00	10:56:00	00:06:00	2=No	N/A	7	2, Timely	2=No	N/A
02264-17	Kisumu	JOOTRH	23	3, 20-24yrs	1=Yes	1=Yes	B	12:00:00	12:09:00	00:09:00	2=No	N/A	7	2, Timely	2=No	N/A
02156-17	Kisumu	JOOTRH	29	4, 25-29yrs	1=Yes	1=Yes	D	12:25:00	12:30:00	00:05:00	2=No	N/A	7	2, Timely	2=No	N/A
02157-17	Kisumu	JOOTRH	29	4, 25-29yrs	1=Yes	1=Yes	G	12:03:00	12:10:00	00:07:00	2=No	N/A	7	2, Timely	2=No	N/A
02162-17	Kisumu	JOOTRH	33	5, 30-34yrs	1=Yes	1=Yes	C	11:56:00	11:59:00	00:03:00	2=No	N/A	7	2, Timely	2=No	N/A
02158-17	Kisumu	JOOTRH	26	4, 25-29yrs	1=Yes	1=Yes	A	12:14:00	12:21:00	00:07:00	2=No	N/A	7	2, Timely	2=No	N/A
02086-17	Kisumu	JOOTRH	29	4, 25-29yrs	1=Yes	1=Yes	H	17:56:00	18:00:00	00:04:00	2=No	N/A	7	2, Timely	2=No	N/A
02085-17	Kisumu	JOOTRH	30	5, 30-34yrs	1=Yes	1=Yes	B	14:33:00	14:39:00	00:06:00	2=No	N/A	7	2, Timely	2=No	N/A
02056-17	Kisumu	JOOTRH	18	2, 15-19yrs	1=Yes	1=Yes	H	12:10:00	12:16:00	00:06:00	2=No	N/A	7	2, Timely	2=No	N/A
02057-17	Kisumu	JOOTRH	14	1, <15yrs	1=Yes	1=Yes	A	11:45:00	11:51:00	00:06:00	2=No	N/A	7	2, Timely	2=No	N/A
02055-17	Kisumu	JOOTRH	20	3, 20-24yrs	1=Yes	1=Yes	A	12:20:00	12:25:00	00:05:00	2=No	N/A	7	2, Timely	2=No	N/A
02059-17	Kisumu	JOOTRH	24	3, 20-24yrs	1=Yes	1=Yes	A	11:56:00	12:02:00	00:06:00	2=No	N/A	7	2, Timely	2=No	N/A
02040-17	Kisumu	JOOTRH	29	4, 25-29yrs	1=Yes	1=Yes	H	12:32:00	12:40:00	00:08:00	2=No	N/A	7	2, Timely	2=No	N/A
01999-17	Kisumu	JOOTRH	22	3, 20-24yrs	1=Yes	1=Yes	H	13:30:00	13:36:00	00:06:00	2=No	N/A	7	2, Timely	2=No	N/A
02000-17	Kisumu	JOOTRH	20	3, 20-24yrs	1=Yes	1=Yes	A	14:00:00	14:10:00	00:10:00	2=No	N/A	7	2, Timely	2=No	N/A
01988-17	Kisumu	JOOTRH	36	6, 35-39yrs	1=Yes	1=Yes	B	09:19:00	09:27:00	00:08:00	2=No	N/A	7	2, Timely	2=No	N/A
01976-17	Kisumu	JOOTRH	36	6, 35-39yrs	1=Yes	1=Yes	D	14:15:00	14:26:00	00:11:00	2=No	N/A	7	2, Timely	2=No	N/A
01953-17	Kisumu	JOOTRH	18	2, 15-19yrs	1=Yes	1=Yes	G	12:00:00	12:10:00	00:10:00	2=No	N/A	7	2, Timely	2=No	N/A
01881-17	Kisumu	JOOTRH	22	3, 20-24yrs	1=Yes	1=Yes	B	10:20:00	10:30:00	00:10:00	2=No	N/A	7	2, Timely	2=No	N/A
01858-17	Kisumu	JOOTRH	23	3, 20-24yrs	1=Yes	1=Yes	G	16:00:00	16:30:00	00:30:00	2=No	N/A	6	2, Timely	2=No	N/A
01348-17	Kisumu	JOOTRH	26	4, 25-29yrs	1=Yes	1=Yes	E	13:00:00	13:06:00	00:06:00	2=No	N/A	7	2, Timely	2=No	N/A
01346-17	Kisumu	JOOTRH	32	5, 30-34yrs	1=Yes	1=Yes	B	13:20:00	13:30:00	00:10:00	2=No	N/A	7	2, Timely	2=No	N/A
01341-17	Kisumu	JOOTRH	23	3, 20-24yrs	1=Yes	1=Yes	B	12:22:00	12:30:00	00:08:00	2=No	N/A	7	2, Timely	2=No	N/A
01340-17	Kisumu	JOOTRH	20	3, 20-24yrs	1=Yes	1=Yes	B	11:04:00	11:12:00	00:08:00	2=No	N/A	7	2, Timely	2=No	N/A
01312-17	Kisumu	JOOTRH	16	2, 15-19yrs	1=Yes	1=Yes	E	15:00:00	15:06:00	00:06:00	2=No	N/A	7	2, Timely	2=No	N/A
01310-17	Kisumu	JOOTRH	13	1, <15yrs	1=Yes	1=Yes	G	15:10:00	15:16:00	00:06:00	2=No	N/A	7	2, Timely	2=No	N/A
01314-17	Kisumu	JOOTRH	16	2, 15-19yrs	1=Yes	1=Yes	E	15:04:00	15:10:00	00:06:00	2=No	N/A	7	2, Timely	2=No	N/A
01315-17	Kisumu	JOOTRH	13	1, <15yrs	1=Yes	1=Yes	K	15:15:00	15:21:00	00:06:00	2=No	N/A	7	2, Timely	2=No	N/A
01332-17	Kisumu	JOOTRH	19	2, 15-19yrs	1=Yes	1=Yes	G	17:19:00	17:25:00	00:06:00	2=No	N/A	7	2, Timely	2=No	N/A
01298-17	Kisumu	JOOTRH	35	6, 35-39yrs	1=Yes	1=Yes	B	13:18:00	13:26:00	00:08:00	2=No	N/A	7	2, Timely	2=No	N/A
01264-17	Kisumu	JOOTRH	21	3, 20-24yrs	1=Yes	1=Yes	B	11:27:00	11:35:00	00:08:00	2=No	N/A	7	2, Timely	2=No	N/A
01265-17	Kisumu	JOOTRH	27	4, 25-29yrs	1=Yes	1=Yes	F	15:25:00	15:31:00	00:06:00	2=No	N/A	6	2, Timely	2=No	N/A
01263-17	Kisumu	JOOTRH	28	4, 25-29yrs	1=Yes	1=Yes	D	11:26:00	11:37:00	00:11:00	2=No	N/A	7	2, Timely	2=No	N/A
00020-17	Kisumu	JOOTRH	17	2, 15-19yrs	1=Yes	1=Yes	I	14:32:00	14:36:00	00:04:00	2=No	N/A	7	2, Timely	2=No	N/A
00021-17	Kisumu	JOOTRH	23	3, 20-24yrs	1=Yes	1=Yes	C	14:55:00	15:00:00	00:05:00	2=No	N/A	7	2, Timely	2=No	N/A
00019-17	Kisumu	JOOTRH	33	5, 30-34yrs	1=Yes	1=Yes	A	15:20:00	15:25:00	00:05:00	2=No	N/A	7	2, Timely	2=No	N/A
00018-17	Kisumu	JOOTRH	26	4, 25-29yrs	1=Yes	1=Yes	B	09:39:00	09:45:00	00:06:00	2=No	N/A	7	2, Timely	2=No	N/A
01087-17	Kisumu	JOOTRH	18	2, 15-19yrs	1=Yes	1=Yes	A	12:47:00	12:57:00	00:10:00	2=No	N/A	6	2, Timely	2=No	N/A
01080-17	Kisumu	JOOTRH	30	5, 30-34yrs	1=Yes	1=Yes	B	16:49:00	17:00:00	00:11:00	2=No	N/A	7	2, Timely	2=No	N/A
01077-17	Kisumu	JOOTRH	44	7, 40-44yrs	1=Yes	1=Yes	E	11:21:00	11:30:00	00:09:00	2=No	N/A	7	2, Timely	2=No	N/A
00014-17	Kisumu	JOOTRH	35	6, 35-39yrs	1=Yes	1=Yes	A	10:02:00	10:09:00	00:07:00	2=No	N/A	7	2, Timely	2=No	N/A
00012-17	Kisumu	JOOTRH	20	3, 20-24yrs	1=Yes	1=Yes	G	12:32:00	12:40:00	00:08:00	2=No	N/A	7	2, Timely	2=No	N/A
00013-17	Kisumu	JOOTRH	20	3, 20-24yrs	1=Yes	1=Yes	A	14:25:00	14:31:00	00:06:00	2=No	N/A	7	2, Timely	2=No	N/A
00011-17	Kisumu	JOOTRH	24	3, 20-24yrs	1=Yes	1=Yes	A	11:36:00	11:49:00	00:13:00	2=No	N/A	7	2, Timely	2=No	N/A
00010-17	Kisumu	JOOTRH	31	5, 30-34yrs	1=Yes	1=Yes	B	11:51:00	11:57:00	00:06:00	2=No	N/A	7	2, Timely	2=No	N/A
00008-17	Kisumu	JOOTRH	18	2, 15-19yrs	1=Yes	1=Yes	C	11:43:00	11:59:00	00:16:00	2=No	N/A	7	2, Timely	2=No	N/A
00009-17	Kisumu	JOOTRH	23	3, 20-24yrs	1=Yes	1=Yes	A	12:14:00	12:20:00	00:06:00	2=No	N/A	7	2, Timely	2=No	N/A
00007-17	Kisumu	JOOTRH	18	2, 15-19yrs	1=Yes	1=Yes	E	15:54:00	16:00:00	00:06:00	2=No	N/A	7	2, Timely	2=No	N/A
00665-17	Kisumu	JOOTRH	20	3, 20-24yrs	1=Yes	1=Yes	C	12:18:00	12:30:00	00:12:00	2=No	N/A	7	2, Timely	2=No	N/A
00003-17	Kisumu	JOOTRH	22	3, 20-24yrs	1=Yes	1=Yes	C	11:08:00	11:16:00	00:08:00	2=No	N/A	7	2, Timely	2=No	N/A
02902-18	Kisumu	JOOTRH	36	6, 35-39yrs	1=Yes	1=Yes	A	09:42:00	09:50:00	00:08:00	2=No	N/A	7	2, Timely	2=No	N/A
02877-18	Kisumu	JOOTRH	22	3, 20-24yrs	1=Yes	1=Yes	D	12:40:00	12:51:00	00:11:00	2=No	N/A	7	2, Timely	2=No	N/A
02893-18	Kisumu	JOOTRH	39	6, 35-39yrs	1=Yes	1=Yes	I	09:58:00	10:04:00	00:06:00	2=No	N/A	7	2, Timely	2=No	N/A
02899-18	Kisumu	JOOTRH	20	3, 20-24yrs	1=Yes	1=Yes	F	15:10:00	15:17:00	00:07:00	2=No	N/A	7	2, Timely	2=No	N/A
02879-18	Kisumu	JOOTRH	21	3, 20-24yrs	1=Yes	1=Yes	B	15:02:00	15:10:00	00:08:00	2=No	N/A	7	2, Timely	2=No	N/A
02888-18	Kisumu	JOOTRH	22	3, 20-24yrs	1=Yes	1=Yes	C	12:20:00	12:30:00	00:10:00	2=No	N/A	7	2, Timely	2=No	N/A
02903-18	Kisumu	JOOTRH	26	4, 25-29yrs	1=Yes	1=Yes	B	12:10:00	12:20:00	00:10:00	2=No	N/A	7	2, Timely	2=No	N/A
02904-18	Kisumu	JOOTRH	26	4, 25-29yrs	1=Yes	1=Yes	H	10:30:00	10:40:00	00:10:00	2=No	N/A	7	2, Timely	2=No	N/A
02875-18	Kisumu	JOOTRH	31	5, 30-34yrs	1=Yes	1=Yes	C	13:04:00	13:10:00	00:06:00	2=No	N/A	7	2, Timely	2=No	N/A
02847-18	Kisumu	JOOTRH	21	3, 20-24yrs	1=Yes	1=Yes	C	12:30:00	12:37:00	00:07:00	2=No	N/A	7	2, Timely	2=No	N/A
02889-18	Kisumu	JOOTRH	38	6, 35-39yrs	1=Yes	1=Yes	C	14:00:00	14:10:00	00:10:00	2=No	N/A	7	2, Timely	2=No	N/A
02963-18	Kisumu	JOOTRH	24	3, 20-24yrs	1=Yes	1=Yes	M	10:20:00	10:28:00	00:08:00	2=No	N/A	7	2, Timely	2=No	N/A
02985-18	Kisumu	JOOTRH	16	2, 15-19yrs	1=Yes	1=Yes	E	10:12:00	10:20:00	00:08:00	2=No	N/A	7	2, Timely	2=No	N/A
02955-18	Kisumu	JOOTRH	32	5, 30-34yrs	1=Yes	1=Yes	F	14:55:00	15:07:00	00:12:00	2=No	N/A	7	2, Timely	2=No	N/A
02957-18	Kisumu	JOOTRH	21	3, 20-24yrs	1=Yes	1=Yes	I	15:45:00	15:50:00	00:05:00	2=No	N/A	7	2, Timely	2=No	N/A
02956-18	Kisumu	JOOTRH	18	2, 15-19yrs	1=Yes	1=Yes	B	15:30:00	15:40:00	00:10:00	2=No	N/A	7	2, Timely	2=No	N/A
02953-18	Kisumu	JOOTRH	15	2, 15-19yrs	1=Yes	1=Yes	E	15:20:00	15:28:00	00:08:00	2=No	N/A	7	2, Timely	2=No	N/A
02951-18	Kisumu	JOOTRH	29	4, 25-29yrs	1=Yes	1=Yes	G	14:05:00	14:15:00	00:10:00	2=No	N/A	7	2, Timely	2=No	N/A
02952-18	Kisumu	JOOTRH	15	2, 15-19yrs	1=Yes	1=Yes	E	15:10:00	15:15:00	00:05:00	2=No	N/A	7	2, Timely	2=No	N/A
02950-18	Kisumu	JOOTRH	20	3, 20-24yrs	1=Yes	1=Yes	G	13:15:00	13:22:00	00:07:00	2=No	N/A	7	2, Timely	2=No	N/A
02949-18	Kisumu	JOOTRH	27	4, 25-29yrs	1=Yes	1=Yes	A	12:10:00	12:20:00	00:10:00	2=No	N/A	7	2, Timely	2=No	N/A
02945-18	Kisumu	JOOTRH	18	2, 15-19yrs	1=Yes	1=Yes	E	09:56:00	10:03:00	00:07:00	2=No	N/A	7	2, Timely	2=No	N/A
02931-18	Kisumu	JOOTRH	18	2, 15-19yrs	1=Yes	1=Yes	M	14:56:00	15:03:00	00:07:00	2=No	N/A	7	2, Timely	2=No	N/A
02930-18	Kisumu	JOOTRH	15	2, 15-19yrs	1=Yes	1=Yes	F	14:45:00	14:50:00	00:05:00	2=No	N/A	7	2, Timely	2=No	N/A
00045-17	Kisumu	JOOTRH	31	5, 30-34yrs	1=Yes	1=Yes	A	11:11:00	11:18:00	00:07:00	2=No	N/A	7	2, Timely	2=No	N/A
01838-17	Kisumu	JOOTRH	23	3, 20-24yrs	1=Yes	1=Yes	D	12:39:00	12:46:00	00:07:00	2=No	N/A	7	2, Timely	2=No	N/A
01837-17	Kisumu	JOOTRH	35	6, 35-39yrs	1=Yes	1=Yes	D	11:57:00	12:08:00	00:11:00	2=No	N/A	7	2, Timely	2=No	N/A
00047-17	Kisumu	JOOTRH	20	3, 20-24yrs	1=Yes	1=Yes	F	12:38:00	12:48:00	00:10:00	2=No	N/A	7	2, Timely	2=No	N/A
00048-17	Kisumu	JOOTRH	24	3, 20-24yrs	1=Yes	1=Yes	I	13:15:00	13:25:00	00:10:00	2=No	N/A	7	2, Timely	2=No	N/A
00046-17	Kisumu	JOOTRH	43	7, 40-44yrs	1=Yes	1=Yes	G	14:56:00	15:01:00	00:05:00	2=No	N/A	7	2, Timely	2=No	N/A
02970-18	Kisumu	JOOTRH	16	2, 15-19yrs	1=Yes	1=Yes	I	13:25:00	13:33:00	00:08:00	2=No	N/A	5	1, Early	2=No	N/A
02905-18	Kisumu	JOOTRH	21	3, 20-24yrs	1=Yes	1=Yes	A1	11:10:00	11:17:00	00:07:00	2=No	N/A	7	2, Timely	2=No	N/A
02431-17	Kisumu	JOOTRH	25	4, 25-29yrs	1=Yes	1=Yes	B	14:50:00	14:56:00	00:06:00	2=No	N/A	7	2, Timely	2=No	N/A
03230-18	Kisumu	JOOTRH	23	3, 20-24yrs	1=Yes	1=Yes	E	09:08:00	09:18:00	00:10:00	2=No	N/A	7	2, Timely	2=No	N/A
02094-18	Kisumu	JOOTRH	22	3, 20-24yrs	1=Yes	1=Yes	K	11:20:00	11:28:00	00:08:00	2=No	N/A	7	2, Timely	2=No	N/A
03151-18	Kisumu	JOOTRH	42	7, 40-44yrs	1=Yes	1=Yes	K	14:08:00	14:14:00	00:06:00	2=No	N/A	7	2, Timely	2=No	N/A
03079-18	Kisumu	JOOTRH	14	1, <15yrs	1=Yes	1=Yes	I	13:10:00	13:17:00	00:07:00	2=No	N/A	7	2, Timely	2=No	N/A
03021-18	Kisumu	JOOTRH	16	2, 15-19yrs	1=Yes	1=Yes	K	12:20:00	12:28:00	00:08:00	2=No	N/A	7	2, Timely	2=No	N/A
03078-18	Kisumu	JOOTRH	25	4, 25-29yrs	1=Yes	1=Yes	K	10:10:00	10:18:00	00:08:00	2=No	N/A	7	2, Timely	2=No	N/A
03043-18	Kisumu	JOOTRH	33	5, 30-34yrs	1=Yes	1=Yes	K	11:00:00	11:07:00	00:07:00	2=No	N/A	7	2, Timely	2=No	N/A
03009-18	Kisumu	JOOTRH	29	4, 25-29yrs	1=Yes	1=Yes	I	18:36:00	18:44:00	00:08:00	2=No	N/A	7	2, Timely	2=No	N/A
03081-18	Kisumu	JOOTRH	28	4, 25-29yrs	1=Yes	1=Yes	I	12:10:00	12:20:00	00:10:00	2=No	N/A	7	2, Timely	2=No	N/A
03075-18	Kisumu	JOOTRH	30	5, 30-34yrs	1=Yes	1=Yes	F	12:30:00	12:39:00	00:09:00	2=No	N/A	7	2, Timely	2=No	N/A
02869-18	Kisumu	JOOTRH	17	2, 15-19yrs	1=Yes	1=Yes	F	13:13:00	13:20:00	00:07:00	2=No	N/A	7	2, Timely	2=No	N/A
03132-18	Kisumu	JOOTRH	33	5, 30-34yrs	1=Yes	1=Yes	A1	13:45:00	13:55:00	00:10:00	2=No	N/A	7	2, Timely	2=No	N/A
03285-18	Kisumu	JOOTRH	23	3, 20-24yrs	1=Yes	1=Yes	C	14:00:00	14:07:00	00:07:00	2=No	N/A	7	2, Timely	2=No	N/A
03287-18	Kisumu	JOOTRH	31	5, 30-34yrs	1=Yes	1=Yes	C	14:30:00	14:40:00	00:10:00	2=No	N/A	7	2, Timely	2=No	N/A
03152-18	Kisumu	JOOTRH	22	3, 20-24yrs	1=Yes	1=Yes	D	16:01:00	16:09:00	00:08:00	2=No	N/A	7	2, Timely	2=No	N/A
03197-18	Kisumu	JOOTRH	20	3, 20-24yrs	1=Yes	1=Yes	D	14:45:00	14:55:00	00:10:00	2=No	N/A	7	2, Timely	2=No	N/A
03290-18	Kisumu	JOOTRH	23	3, 20-24yrs	1=Yes	1=Yes	D	14:22:00	14:30:00	00:08:00	2=No	N/A	7	2, Timely	2=No	N/A
03298-18	Kisumu	JOOTRH	25	4, 25-29yrs	1=Yes	1=Yes	D	16:51:00	17:05:00	00:14:00	2=No	N/A	7	2, Timely	2=No	N/A
03301-18	Kisumu	JOOTRH	18	2, 15-19yrs	1=Yes	1=Yes	D	14:30:00	14:37:00	00:07:00	2=No	N/A	6	2, Timely	2=No	N/A
03300-18	Kisumu	JOOTRH	27	4, 25-29yrs	1=Yes	1=Yes	A	11:05:00	11:11:00	00:06:00	2=No	N/A	7	2, Timely	2=No	N/A
03305-18	Kisumu	JOOTRH	24	3, 20-24yrs	1=Yes	1=Yes	A1	12:20:00	12:26:00	00:06:00	2=No	N/A	7	2, Timely	2=No	N/A
03312-18	Kisumu	JOOTRH	17	2, 15-19yrs	1=Yes	1=Yes	A	13:20:00	13:30:00	00:10:00	2=No	N/A	7	2, Timely	2=No	N/A
03350-18	Kisumu	JOOTRH	17	2, 15-19yrs	1=Yes	1=Yes	K	18:30:00	18:40:00	00:10:00	2=No	N/A	7	2, Timely	2=No	N/A
03422-18	Kisumu	JOOTRH	26	4, 25-29yrs	1=Yes	1=Yes	D	10:10:00	10:17:00	00:07:00	2=No	N/A	10	3, Late	2=No	N/A
03460-18	Kisumu	JOOTRH	32	5, 30-34yrs	1=Yes	1=Yes	E	13:05:00	13:20:00	00:15:00	2=No	N/A	6	2, Timely	2=No	N/A
03452-18	Kisumu	JOOTRH	23	3, 20-24yrs	1=Yes	1=Yes	E	18:49:00	18:55:00	00:06:00	2=No	N/A	7	2, Timely	2=No	N/A
03448-18	Kisumu	JOOTRH	30	5, 30-34yrs	1=Yes	1=Yes	D	11:10:00	11:17:00	00:07:00	2=No	N/A	7	2, Timely	2=No	N/A
03451-18	Kisumu	JOOTRH	22	3, 20-24yrs	1=Yes	1=Yes	H	14:46:00	14:53:00	00:07:00	2=No	N/A	8	2, Timely	2=No	N/A
03449-18	Kisumu	JOOTRH	28	4, 25-29yrs	1=Yes	1=Yes	B	13:01:00	13:08:00	00:07:00	2=No	N/A	7	2, Timely	2=No	N/A
03447-18	Kisumu	JOOTRH	20	3, 20-24yrs	1=Yes	1=Yes	E	13:25:00	13:32:00	00:07:00	2=No	N/A	7	2, Timely	2=No	N/A
03508-18	Kisumu	JOOTRH	32	5, 30-34yrs	1=Yes	1=Yes	G	10:48:00	10:55:00	00:07:00	2=No	N/A	7	2, Timely	2=No	N/A
03491-18	Kisumu	JOOTRH	25	4, 25-29yrs	1=Yes	1=Yes	B	13:26:00	13:41:00	00:15:00	2=No	N/A	7	2, Timely	2=No	N/A
03492-18	Kisumu	JOOTRH	19	2, 15-19yrs	1=Yes	1=Yes	H	17:15:00	17:21:00	00:06:00	2=No	N/A	7	2, Timely	2=No	N/A
03493-18	Kisumu	JOOTRH	18	2, 15-19yrs	1=Yes	1=Yes	H	17:22:00	17:26:00	00:04:00	2=No	N/A	7	2, Timely	2=No	N/A
03506-18	Kisumu	JOOTRH	24	3, 20-24yrs	1=Yes	1=Yes	M	11:02:00	11:10:00	00:08:00	2=No	N/A	7	2, Timely	2=No	N/A
03509-18	Kisumu	JOOTRH	40	7, 40-44yrs	1=Yes	1=Yes	G	10:00:00	10:08:00	00:08:00	2=No	N/A	7	2, Timely	2=No	N/A
03522-18	Kisumu	JOOTRH	27	4, 25-29yrs	1=Yes	1=Yes	B	11:20:00	11:30:00	00:10:00	2=No	N/A	8	2, Timely	2=No	N/A
03566-18	Kisumu	JOOTRH	20	3, 20-24yrs	1=Yes	1=Yes	M	10:15:00	10:25:00	00:10:00	2=No	N/A	7	2, Timely	2=No	N/A
03520-18	Kisumu	JOOTRH	20	3, 20-24yrs	1=Yes	1=Yes	A1	13:24:00	13:30:00	00:06:00	2=No	N/A	7	2, Timely	2=No	N/A
03947-18	Kisumu	JOOTRH	19	2, 15-19yrs	1=Yes	1=Yes	B	15:10:00	15:17:00	00:07:00	2=No	N/A	7	2, Timely	2=No	N/A
04027-18	Kisumu	JOOTRH	20	3, 20-24yrs	1=Yes	1=Yes	C	13:48:00	13:58:00	00:10:00	2=No	N/A	7	2, Timely	2=No	N/A
04026-18	Kisumu	JOOTRH	26	4, 25-29yrs	1=Yes	1=Yes	E	13:30:00	13:36:00	00:06:00	2=No	N/A	7	2, Timely	2=No	N/A
04046-18	Kisumu	JOOTRH	33	5, 30-34yrs	1=Yes	1=Yes	K	15:20:00	15:27:00	00:07:00	2=No	N/A	7	2, Timely	2=No	N/A
04045-18	Kisumu	JOOTRH	42	7, 40-44yrs	1=Yes	1=Yes	G	15:07:00	15:15:00	00:08:00	2=No	N/A	7	2, Timely	2=No	N/A
04058-18	Kisumu	JOOTRH	23	3, 20-24yrs	1=Yes	1=Yes	K	17:10:00	17:20:00	00:10:00	2=No	N/A	7	2, Timely	2=No	N/A
04116-18	Kisumu	JOOTRH	27	4, 25-29yrs	1=Yes	1=Yes	I	11:16:00	11:25:00	00:09:00	2=No	N/A	7	2, Timely	2=No	N/A
04095-18	Kisumu	JOOTRH	27	4, 25-29yrs	1=Yes	1=Yes	D	10:32:00	10:40:00	00:08:00	2=No	N/A	7	2, Timely	2=No	N/A
02003-17	Kisumu	JOOTRH	36	6, 35-39yrs	1=Yes	1=Yes	D	10:24:00	10:30:00	00:06:00	2=No	N/A	7	2, Timely	2=No	N/A
02181-17	Kisumu	JOOTRH	44	7, 40-44yrs	1=Yes	1=Yes	A1	11:40:00	11:46:00	00:06:00	2=No	N/A	7	2, Timely	2=No	N/A
03293-18	Kisumu	JOOTRH	42	7, 40-44yrs	1=Yes	1=Yes	E	12:15:00	12:20:00	00:05:00	2=No	N/A	7	2, Timely	2=No	N/A
02195-17	Kisumu	JOOTRH	27	4, 25-29yrs	1=Yes	1=Yes	D	14:00:00	14:09:00	00:09:00	2=No	N/A	7	2, Timely	2=No	N/A
02182-17	Kisumu	JOOTRH	28	4, 25-29yrs	1=Yes	1=Yes	D	13:27:00	13:37:00	00:10:00	2=No	N/A	7	2, Timely	2=No	N/A
02202-17	Kisumu	JOOTRH	29	4, 25-29yrs	1=Yes	1=Yes	D	11:50:00	11:59:00	00:09:00	2=No	N/A	7	2, Timely	2=No	N/A
01842-17	Kisumu	JOOTRH	19	2, 15-19yrs	1=Yes	1=Yes	B	10:15:00	10:25:00	00:10:00	2=No	N/A	7	2, Timely	2=No	N/A
01843-17	Kisumu	JOOTRH	16	2, 15-19yrs	2=No	2=No	B	10:15:00	10:25:00	00:10:00	2=No	N/A	7	2, Timely	2=No	N/A
01840-17	Kisumu	JOOTRH	23	3, 20-24yrs	1=Yes	1=Yes	A1	12:42:00	12:48:00	00:06:00	2=No	N/A	7	2, Timely	2=No	N/A
IRDO/15939/00001/16	Busia	Khunyangu Sub-District Hospital	15	2, 15-19yrs	1=Yes	1=Yes	B	11:30:00	11:43:00	00:13:00	2=No	N/A	7	2, Timely	2=No	N/A
IRDO/15939/00017-16	Busia	Khunyangu Sub-District Hospital	58	6, 35-39yrs	1=Yes	1=Yes	E	15:35:00	15:55:00	00:20:00	1=Yes	Severe	0	1, Early	No	N/A
IRDO/15939/00002/16	Busia	Khunyangu Sub-District Hospital	14	1, <15yrs	1=Yes	1=Yes	I	12:01:00	12:14:00	00:13:00	2=No	N/A	7	2, Timely	2=No	N/A
IRDO/15939/00003/16	Busia	Khunyangu Sub-District Hospital	15	2, 15-19yrs	1=Yes	1=Yes	O	14:05:00	14:21:00	00:16:00	2=No	N/A	7	2, Timely	2=No	N/A
IRDO/15939/00004/16	Busia	Khunyangu Sub-District Hospital	15	2, 15-19yrs	1=Yes	1=Yes	O	14:29:00	14:37:00	00:08:00	2=No	N/A	7	2, Timely	2=No	N/A
IRDO/15939/00005/16	Busia	Khunyangu Sub-District Hospital	14	1, <15yrs	1=Yes	1=Yes	Q	16:35:00	16:47:00	00:12:00	2=No	N/A	7	2, Timely	2=No	N/A
IRDO/15939/00006/16	Busia	Khunyangu Sub-District Hospital	13	1, <15yrs	1=Yes	1=Yes	Q	17:10:00	17:23:00	00:13:00	2=No	N/A	7	2, Timely	2=No	N/A
IRDO/15939/00007/16	Busia	Khunyangu Sub-District Hospital	40	7, 40-44yrs	1=Yes	1=Yes	B	13:46:00	13:56:00	00:10:00	2=No	N/A	7	2, Timely	2=No	N/A
IRDO/15939/00008/16	Busia	Khunyangu Sub-District Hospital	13	1, <15yrs	1=Yes	1=Yes	O	16:07:00	16:18:00	00:11:00	2=No	N/A	7	2, Timely	2=No	N/A
IRDO/15939/00009/16	Busia	Khunyangu Sub-District Hospital	15	2, 15-19yrs	1=Yes	1=Yes	Q	15:16:00	15:23:00	00:07:00	2=No	N/A	7	2, Timely	2=No	N/A
IRDO/15939/00010/16	Busia	Khunyangu Sub-District Hospital	15	2, 15-19yrs	1=Yes	1=Yes	C	14:52:00	15:00:00	00:08:00	2=No	N/A	7	2, Timely	2=No	N/A
IRDO/15939/00011/16	Busia	Khunyangu Sub-District Hospital	14	1, <15yrs	1=Yes	1=Yes	I	17:38:00	17:44:00	00:06:00	2=No	N/A	7	2, Timely	2=No	N/A
IRDO/15939/00012/16	Busia	Khunyangu Sub-District Hospital	18	2, 15-19yrs	1=Yes	1=Yes	F	11:05:00	11:16:00	00:11:00	2=No	N/A	7	2, Timely	2=No	N/A
IRDO/15939/00013/16	Busia	Khunyangu Sub-District Hospital	13	1, <15yrs	1=Yes	1=Yes	Q	11:25:00	11:36:00	00:11:00	2=No	N/A	7	2, Timely	2=No	N/A
IRDO/15939/00014/16	Busia	Khunyangu Sub-District Hospital	14	1, <15yrs	1=Yes	1=Yes	Q	12:10:00	12:20:00	00:10:00	2=No	N/A	7	2, Timely	2=No	N/A
IRDO/15939/00015/16	Busia	Khunyangu Sub-District Hospital	16	2, 15-19yrs	1=Yes	1=Yes	E	12:38:00	12:45:00	00:07:00	2=No	N/A	7	2, Timely	2=No	N/A
IRDO/15939/00016/16	Busia	Khunyangu Sub-District Hospital	30	5, 30-34yrs	1=Yes	1=Yes	C	15:14:00	15:20:00	00:06:00	2=No	N/A	7	2, Timely	2=No	N/A
IRDO/15939/00018/17	Busia	Khunyangu Sub-District Hospital	32	5, 30-34yrs	1=Yes	1=Yes	B	10:00:00	10:11:00	00:11:00	2=No	N/A	7	2, Timely	2=No	N/A
IRDO/15939/00019/17	Busia	Khunyangu Sub-District Hospital	40	7, 40-44yrs	1=Yes	1=Yes	H	12:10:00	12:25:00	00:15:00	2=No	N/A	7	2, Timely	2=No	N/A
IRDO/15939/00020/17	Busia	Khunyangu Sub-District Hospital	19	2, 15-19yrs	1=Yes	1=Yes	D	13:10:00	13:25:00	00:15:00	2=No	N/A	7	2, Timely	2=No	N/A
IRDO/15939/00021/17	Busia	Khunyangu Sub-District Hospital	31	5, 30-34yrs	1=Yes	1=Yes	A	12:00:00	12:15:00	00:15:00	2=No	N/A	7	2, Timely	2=No	N/A
IRDO/15939/00022/17	Busia	Khunyangu Sub-District Hospital	23	3, 20-24yrs	1=Yes	1=Yes	E	11:00:00	11:12:00	00:12:00	2=No	N/A	7	2, Timely	2=No	N/A
IRDO/15939/00023/17	Busia	Khunyangu Sub-District Hospital	30	5, 30-34yrs	1=Yes	1=Yes	H	10:40:00	10:49:00	00:09:00	2=No	N/A	7	2, Timely	2=No	N/A
IRDO/15939/00024/17	Busia	Khunyangu Sub-District Hospital	23	3, 20-24yrs	1=Yes	1=Yes	C	10:20:00	10:35:00	00:15:00	2=No	N/A	7	2, Timely	2=No	N/A
IRDO/15939/00025/17	Busia	Khunyangu Sub-District Hospital	30	5, 30-34yrs	1=Yes	1=Yes	B	12:22:00	12:33:00	00:11:00	2=No	N/A	7	2, Timely	2=No	N/A
IRDO/15939/00026/17	Busia	Khunyangu Sub-District Hospital	36	6, 35-39yrs	1=Yes	1=Yes	D	13:02:00	13:15:00	00:13:00	2=No	N/A	7	2, Timely	2=No	N/A
IRDO/15939/00027/17	Busia	Khunyangu Sub-District Hospital	30	5, 30-34yrs	1=Yes	1=Yes	G	12:40:00	12:51:00	00:11:00	2=No	N/A	7	2, Timely	2=No	N/A
IRDO/15939/00028/17	Busia	Khunyangu Sub-District Hospital	29	4, 25-29yrs	1=Yes	1=Yes	D	11:30:00	11:39:00	00:09:00	2=No	N/A	7	2, Timely	2=No	N/A
IRDO/15939/00029/17	Busia	Khunyangu Sub-District Hospital	20	3, 20-24yrs	1=Yes	1=Yes	D	10:20:00	10:33:00	00:13:00	2=No	N/A	7	2, Timely	2=No	N/A
IRDO/15939/00030/17	Busia	Khunyangu Sub-District Hospital	28	4, 25-29yrs	1=Yes	1=Yes	B	10:50:00	11:01:00	00:11:00	2=No	N/A	7	2, Timely	2=No	N/A
IRDO/15939/00031/17	Busia	Khunyangu Sub-District Hospital	38	6, 35-39yrs	1=Yes	1=Yes	B	09:40:00	09:50:00	00:10:00	2=No	N/A	7	2, Timely	2=No	N/A
IRDO/15939/00032/17	Busia	Khunyangu Sub-District Hospital	32	5, 30-34yrs	1=Yes	1=Yes	F	10:26:00	10:36:00	00:10:00	2=No	N/A	7	2, Timely	2=No	N/A
IRDO/15939/00033/17	Busia	Khunyangu Sub-District Hospital	31	5, 30-34yrs	1=Yes	1=Yes	H	09:25:00	09:34:00	00:09:00	2=No	N/A	7	2, Timely	2=No	N/A
IRDO/15939/00034/17	Busia	Khunyangu Sub-District Hospital	30	5, 30-34yrs	1=Yes	1=Yes	A	10:04:00	10:15:00	00:11:00	2=No	N/A	7	2, Timely	2=No	N/A
IRDO/15939/00035/17	Busia	Khunyangu Sub-District Hospital	32	5, 30-34yrs	1=Yes	1=Yes	B	12:50:00	13:00:00	00:10:00	2=No	N/A	7	2, Timely	2=No	N/A
IRDO/15939/00038/17	Busia	Khunyangu Sub-District Hospital	26	4, 25-29yrs	1=Yes	1=Yes	G	13:30:00	13:41:00	00:11:00	2=No	N/A	7	2, Timely	2=No	N/A
IRDO/15939/00039/17	Busia	Khunyangu Sub-District Hospital	32	5, 30-34yrs	1=Yes	1=Yes	E	12:30:00	12:43:00	00:13:00	2=No	N/A	7	2, Timely	2=No	N/A
IRDO/15939/00040/17	Busia	Khunyangu Sub-District Hospital	27	4, 25-29yrs	1=Yes	1=Yes	A	13:00:00	13:13:00	00:13:00	2=No	N/A	7	2, Timely	2=No	N/A
IRDO/15939/00041/17	Busia	Khunyangu Sub-District Hospital	18	2, 15-19yrs	1=Yes	1=Yes	G	10:48:00	10:58:00	00:10:00	2=No	N/A	7	2, Timely	2=No	N/A
IRDO/15939/00042/17	Busia	Khunyangu Sub-District Hospital	13	1, <15yrs	1=Yes	1=Yes	S	10:20:00	10:31:00	00:11:00	2=No	N/A	7	2, Timely	2=No	N/A
IRDO/15939/00043/17	Busia	Khunyangu Sub-District Hospital	14	1, <15yrs	1=Yes	1=Yes	S	11:40:00	11:47:00	00:07:00	2=No	N/A	7	2, Timely	2=No	N/A
IRDO/15939/00044/17	Busia	Khunyangu Sub-District Hospital	13	1, <15yrs	1=Yes	1=Yes	S	11:26:00	11:32:00	00:06:00	2=No	N/A	7	2, Timely	2=No	N/A
IRDO/15939/00045/17	Busia	Khunyangu Sub-District Hospital	18	2, 15-19yrs	1=Yes	1=Yes	I	13:00:00	13:10:00	00:10:00	2=No	N/A	7	2, Timely	2=No	N/A
IRDO/15939/00046/17	Busia	Khunyangu Sub-District Hospital	19	2, 15-19yrs	1=Yes	1=Yes	I	15:25:00	15:33:00	00:08:00	2=No	N/A	7	2, Timely	2=No	N/A
IRDO/15939/00047/17	Busia	Khunyangu Sub-District Hospital	23	3, 20-24yrs	1=Yes	1=Yes	G	15:40:00	15:46:00	00:06:00	2=No	N/A	7	2, Timely	2=No	N/A
IRDO/15939/00048/17	Busia	Khunyangu Sub-District Hospital	17	2, 15-19yrs	1=Yes	1=Yes	Q	09:30:00	09:37:00	00:07:00	2=No	N/A	7	2, Timely	2=No	N/A
IRDO/15939/00049/17	Busia	Khunyangu Sub-District Hospital	16	2, 15-19yrs	1=Yes	1=Yes	M	10:20:00	10:29:00	00:09:00	2=No	N/A	7	2, Timely	2=No	N/A
IRDO/15939/00050/17	Busia	Khunyangu Sub-District Hospital	13	1, <15yrs	1=Yes	1=Yes	S	10:33:00	10:41:00	00:08:00	2=No	N/A	7	2, Timely	2=No	N/A
IRDO/15939/00051/17	Busia	Khunyangu Sub-District Hospital	17	2, 15-19yrs	1=Yes	1=Yes	M	10:25:00	10:34:00	00:09:00	2=No	N/A	7	2, Timely	2=No	N/A
IRDO/15939/00052/17	Busia	Khunyangu Sub-District Hospital	15	2, 15-19yrs	1=Yes	1=Yes	S	10:40:00	10:48:00	00:08:00	2=No	N/A	7	2, Timely	2=No	N/A
IRDO/15939/00054/17	Busia	Khunyangu Sub-District Hospital	32	5, 30-34yrs	1=Yes	1=Yes	F	15:02:00	15:12:00	00:10:00	2=No	N/A	7	2, Timely	2=No	N/A
IRDO/15939/00055/17	Busia	Khunyangu Sub-District Hospital	37	6, 35-39yrs	1=Yes	1=Yes	D	10:04:00	10:15:00	00:11:00	2=No	N/A	7	2, Timely	2=No	N/A
IRDO/15939/00056/17	Busia	Khunyangu Sub-District Hospital	16	2, 15-19yrs	1=Yes	1=Yes	Q	10:22:00	10:32:00	00:10:00	2=No	N/A	7	2, Timely	2=No	N/A
IRDO/15939/00057/17	Busia	Khunyangu Sub-District Hospital	17	2, 15-19yrs	1=Yes	1=Yes	G	10:02:00	10:13:00	00:11:00	2=No	N/A	7	2, Timely	2=No	N/A
IRDO/15939/00058/17	Busia	Khunyangu Sub-District Hospital	36	6, 35-39yrs	1=Yes	1=Yes	F	10:20:00	10:31:00	00:11:00	2=No	N/A	7	2, Timely	2=No	N/A
IRDO/15939/00059/17	Busia	Khunyangu Sub-District Hospital	18	2, 15-19yrs	1=Yes	1=Yes	H	12:50:00	12:59:00	00:09:00	2=No	N/A	7	2, Timely	2=No	N/A
IRDO/15939/00060/17	Busia	Khunyangu Sub-District Hospital	40	7, 40-44yrs	1=Yes	1=Yes	B	12:04:00	12:10:00	00:06:00	2=No	N/A	7	2, Timely	2=No	N/A
IRDO/15939/00061/17	Busia	Khunyangu Sub-District Hospital	34	5, 30-34yrs	1=Yes	1=Yes	C	14:30:00	14:42:00	00:12:00	2=No	N/A	7	2, Timely	2=No	N/A
IRDO/15939/00062/17	Busia	Khunyangu Sub-District Hospital	36	6, 35-39yrs	1=Yes	1=Yes	D	14:50:00	15:05:00	00:15:00	2=No	N/A	7	2, Timely	2=No	N/A
IRDO/15939/00063/17	Busia	Khunyangu Sub-District Hospital	39	6, 35-39yrs	1=Yes	1=Yes	A	12:20:00	12:29:00	00:09:00	2=No	N/A	7	2, Timely	2=No	N/A
IRDO/15939/00064/17	Busia	Khunyangu Sub-District Hospital	32	5, 30-34yrs	1=Yes	1=Yes	A	12:37:00	12:45:00	00:08:00	2=No	N/A	7	2, Timely	2=No	N/A
IRDO/15939/00065/17	Busia	Khunyangu Sub-District Hospital	30	5, 30-34yrs	1=Yes	1=Yes	F	14:10:00	14:18:00	00:08:00	2=No	N/A	7	2, Timely	2=No	N/A
IRDO/15939/00066/17	Busia	Khunyangu Sub-District Hospital	33	5, 30-34yrs	1=Yes	1=Yes	H	12:04:00	12:15:00	00:11:00	2=No	N/A	7	2, Timely	2=No	N/A
IRDO/15939/00067/17	Busia	Khunyangu Sub-District Hospital	27	4, 25-29yrs	1=Yes	1=Yes	H	11:20:00	11:32:00	00:12:00	2=No	N/A	7	2, Timely	2=No	N/A
IRDO/15939/00068/17	Busia	Khunyangu Sub-District Hospital	39	6, 35-39yrs	1=Yes	1=Yes	F	12:30:00	12:39:00	00:09:00	2=No	N/A	7	2, Timely	2=No	N/A
IRDO/15939/00069/17	Busia	Khunyangu Sub-District Hospital	36	6, 35-39yrs	1=Yes	1=Yes	I	13:15:00	13:24:00	00:09:00	2=No	N/A	7	2, Timely	2=No	N/A
IRDO/15939/00070/17	Busia	Khunyangu Sub-District Hospital	32	5, 30-34yrs	1=Yes	1=Yes	E	12:45:00	12:55:00	00:10:00	2=No	N/A	7	2, Timely	2=No	N/A
IRDO/15939/00071/17	Busia	Khunyangu Sub-District Hospital	37	6, 35-39yrs	1=Yes	1=Yes	H	10:05:00	10:15:00	00:10:00	2=No	N/A	7	2, Timely	2=No	N/A
IRDO/15939/00072/17	Busia	Khunyangu Sub-District Hospital	32	5, 30-34yrs	1=Yes	1=Yes	G	10:25:00	10:35:00	00:10:00	2=No	N/A	7	2, Timely	2=No	N/A
IRDO/15939/00073/17	Busia	Khunyangu Sub-District Hospital	37	6, 35-39yrs	1=Yes	1=Yes	G	12:42:00	12:53:00	00:11:00	2=No	N/A	7	2, Timely	2=No	N/A
IRDO/15939/00074/17	Busia	Khunyangu Sub-District Hospital	24	3, 20-24yrs	1=Yes	1=Yes	G	12:30:00	12:40:00	00:10:00	2=No	N/A	7	2, Timely	2=No	N/A
IRDO/15939/00075/17	Busia	Khunyangu Sub-District Hospital	39	6, 35-39yrs	1=Yes	1=Yes	C	10:03:00	10:13:00	00:10:00	2=No	N/A	7	2, Timely	2=No	N/A
IRDO/15939/00076/17	Busia	Khunyangu Sub-District Hospital	25	4, 25-29yrs	1=Yes	1=Yes	G	10:30:00	10:40:00	00:10:00	2=No	N/A	7	2, Timely	2=No	N/A
IRDO/15939/00078/17	Busia	Khunyangu Sub-District Hospital	26	4, 25-29yrs	1=Yes	1=Yes	D	11:00:00	11:12:00	00:12:00	2=No	N/A	7	2, Timely	2=No	N/A
IRDO/15939/00079/17	Busia	Khunyangu Sub-District Hospital	30	5, 30-34yrs	1=Yes	1=Yes	E	12:30:00	12:40:00	00:10:00	2=No	N/A	7	2, Timely	2=No	N/A
IRDO/15939/00080/17	Busia	Khunyangu Sub-District Hospital	30	5, 30-34yrs	1=Yes	1=Yes	A	13:05:00	13:15:00	00:10:00	2=No	N/A	7	2, Timely	2=No	N/A
IRDO/15939/00081/17	Busia	Khunyangu Sub-District Hospital	37	6, 35-39yrs	1=Yes	1=Yes	B	13:11:00	13:20:00	00:09:00	2=No	N/A	7	2, Timely	2=No	N/A
IRDO/15939/00082/17	Busia	Khunyangu Sub-District Hospital	25	4, 25-29yrs	1=Yes	1=Yes	G	13:38:00	13:49:00	00:11:00	2=No	N/A	7	2, Timely	2=No	N/A
IRDO/15939/00083/17	Busia	Khunyangu Sub-District Hospital	18	2, 15-19yrs	1=Yes	1=Yes	K	15:55:00	16:05:00	00:10:00	2=No	N/A	7	2, Timely	2=No	N/A
IRDO/15939/00084/17	Busia	Khunyangu Sub-District Hospital	32	5, 30-34yrs	1=Yes	1=Yes	F	12:02:00	12:13:00	00:11:00	2=No	N/A	7	2, Timely	2=No	N/A
IRDO/15939/00085/18	Busia	Khunyangu Sub-District Hospital	14	1, <15yrs	1=Yes	1=Yes	Q	12:39:00	12:48:00	00:09:00	2=No	N/A	7	2, Timely	2=No	N/A
IRDO/15939/00086/18	Busia	Khunyangu Sub-District Hospital	41	7, 40-44yrs	1=Yes	1=Yes	D	12:30:00	12:38:00	00:08:00	2=No	N/A	7	2, Timely	2=No	N/A
IRDO/15939/00087/18	Busia	Khunyangu Sub-District Hospital	21	3, 20-24yrs	1=Yes	1=Yes	I	10:50:00	10:58:00	00:08:00	2=No	N/A	7	2, Timely	2=No	N/A
IRDO/15939/00088/18	Busia	Khunyangu Sub-District Hospital	14	1, <15yrs	1=Yes	1=Yes	I	12:30:00	12:39:00	00:09:00	2=No	N/A	7	2, Timely	2=No	N/A
IRDO/15939/00089/18	Busia	Khunyangu Sub-District Hospital	36	6, 35-39yrs	1=Yes	1=Yes	D	12:40:00	12:50:00	00:10:00	2=No	N/A	7	2, Timely	2=No	N/A
IRDO/15939/00090/18	Busia	Khunyangu Sub-District Hospital	13	1, <15yrs	1=Yes	1=Yes	Q	12:00:00	12:08:00	00:08:00	2=No	N/A	7	2, Timely	2=No	N/A
IRDO/15939/00091/18	Busia	Khunyangu Sub-District Hospital	15	2, 15-19yrs	1=Yes	1=Yes	O	16:20:00	16:35:00	00:15:00	2=No	N/A	7	2, Timely	2=No	N/A
IRDO/15939/00093/18	Busia	Khunyangu Sub-District Hospital	21	3, 20-24yrs	1=Yes	1=Yes	F	16:25:00	16:35:00	00:10:00	2=No	N/A	7	2, Timely	2=No	N/A
IRDO/15939/00094/18	Busia	Khunyangu Sub-District Hospital	15	2, 15-19yrs	1=Yes	1=Yes	Q	16:50:00	16:59:00	00:09:00	2=No	N/A	7	2, Timely	2=No	N/A
IRDO/15939/00095/18	Busia	Khunyangu Sub-District Hospital	36	6, 35-39yrs	1=Yes	1=Yes	D	14:35:00	14:42:00	00:07:00	2=No	N/A	7	2, Timely	2=No	N/A
IRDO/15939/00096/18	Busia	Khunyangu Sub-District Hospital	15	2, 15-19yrs	1=Yes	1=Yes	M	09:50:00	10:00:00	00:10:00	2=No	N/A	7	2, Timely	2=No	N/A
IRDO/15939/00097/18	Busia	Khunyangu Sub-District Hospital	14	1, <15yrs	1=Yes	1=Yes	O	10:10:00	10:21:00	00:11:00	2=No	N/A	7	2, Timely	2=No	N/A
IRDO/15939/00098/18	Busia	Khunyangu Sub-District Hospital	14	1, <15yrs	1=Yes	1=Yes	O	10:15:00	10:22:00	00:07:00	2=No	N/A	7	2, Timely	2=No	N/A
IRDO/15939/00099/18	Busia	Khunyangu Sub-District Hospital	13	1, <15yrs	1=Yes	1=Yes	O	10:27:00	10:34:00	00:07:00	2=No	N/A	7	2, Timely	2=No	N/A
IRDO/15939/00100/18	Busia	Khunyangu Sub-District Hospital	14	1, <15yrs	1=Yes	1=Yes	K	15:30:00	15:38:00	00:08:00	2=No	N/A	7	2, Timely	2=No	N/A
IRDO/15939/00101/18	Busia	Khunyangu Sub-District Hospital	19	2, 15-19yrs	1=Yes	1=Yes	H	11:30:00	11:38:00	00:08:00	2=No	N/A	7	2, Timely	2=No	N/A
IRDO/15939/00102/18	Busia	Khunyangu Sub-District Hospital	30	5, 30-34yrs	1=Yes	1=Yes	C	08:30:00	08:40:00	00:10:00	2=No	N/A	7	2, Timely	2=No	N/A
IRDO/15939/00103/18	Busia	Khunyangu Sub-District Hospital	31	5, 30-34yrs	1=Yes	1=Yes	G	11:50:00	11:57:00	00:07:00	2=No	N/A	7	2, Timely	2=No	N/A
IRDO/15939/00104/18	Busia	Khunyangu Sub-District Hospital	24	3, 20-24yrs	1=Yes	1=Yes	A	11:10:00	11:20:00	00:10:00	2=No	N/A	7	2, Timely	2=No	N/A
IRDO/15939/00105/18	Busia	Khunyangu Sub-District Hospital	27	4, 25-29yrs	1=Yes	1=Yes	G	11:15:00	11:20:00	00:05:00	2=No	N/A	7	2, Timely	2=No	N/A
IRDO/15939/00106/18	Busia	Khunyangu Sub-District Hospital	45	8, 45-49yrs	1=Yes	1=Yes	H	12:00:00	12:08:00	00:08:00	2=No	N/A	7	2, Timely	2=No	N/A
IRDO/15939/00107/18	Busia	Khunyangu Sub-District Hospital	15	2, 15-19yrs	1=Yes	1=Yes	D	12:15:00	12:22:00	00:07:00	2=No	N/A	7	2, Timely	2=No	N/A
IRDO/15939/00108/18	Busia	Khunyangu Sub-District Hospital	15	2, 15-19yrs	1=Yes	1=Yes	H	15:00:00	15:08:00	00:08:00	2=No	N/A	7	2, Timely	2=No	N/A
IRDO/15939/00109/18	Busia	Khunyangu Sub-District Hospital	15	2, 15-19yrs	1=Yes	1=Yes	Q	13:40:00	13:48:00	00:08:00	2=No	N/A	7	2, Timely	2=No	N/A
IRDO/15939/00110/18	Busia	Khunyangu Sub-District Hospital	21	3, 20-24yrs	1=Yes	1=Yes	H	13:48:00	14:00:00	00:12:00	2=No	N/A	7	2, Timely	2=No	N/A
IRDO/15939/00111/18	Busia	Khunyangu Sub-District Hospital	42	7, 40-44yrs	1=Yes	1=Yes	A	11:10:00	11:20:00	00:10:00	2=No	N/A	7	2, Timely	2=No	N/A
IRDO/15939/00112/18	Busia	Khunyangu Sub-District Hospital	32	5, 30-34yrs	1=Yes	1=Yes	F	08:50:00	09:02:00	00:12:00	2=No	N/A	7	2, Timely	2=No	N/A
IRDO/15939/00113/18	Busia	Khunyangu Sub-District Hospital	37	6, 35-39yrs	1=Yes	1=Yes	D	09:54:00	10:05:00	00:11:00	2=No	N/A	7	2, Timely	2=No	N/A
IRDO/15939/00114/18	Busia	Khunyangu Sub-District Hospital	18	2, 15-19yrs	1=Yes	1=Yes	F	11:01:00	11:11:00	00:10:00	2=No	N/A	7	2, Timely	2=No	N/A
IRDO/15939/00115/18	Busia	Khunyangu Sub-District Hospital	25	4, 25-29yrs	1=Yes	1=Yes	A	11:00:00	11:07:00	00:07:00	2=No	N/A	7	2, Timely	2=No	N/A
IRDO/15939/00116/18	Busia	Khunyangu Sub-District Hospital	17	2, 15-19yrs	1=Yes	1=Yes	I	11:15:00	11:23:00	00:08:00	2=No	N/A	7	2, Timely	2=No	N/A
IRDO/15939/00117/18	Busia	Khunyangu Sub-District Hospital	15	2, 15-19yrs	1=Yes	1=Yes	I	12:00:00	12:09:00	00:09:00	2=No	N/A	7	2, Timely	2=No	N/A
IRDO/15939/00118/18	Busia	Khunyangu Sub-District Hospital	15	2, 15-19yrs	1=Yes	1=Yes	I	11:00:00	11:06:00	00:06:00	2=No	N/A	7	2, Timely	2=No	N/A
IRDO/15939/00119/18	Busia	Khunyangu Sub-District Hospital	16	2, 15-19yrs	1=Yes	1=Yes	G	10:15:00	10:22:00	00:07:00	2=No	N/A	7	2, Timely	2=No	N/A
IRDO/15939/00120/18	Busia	Khunyangu Sub-District Hospital	17	2, 15-19yrs	1=Yes	1=Yes	H	10:00:00	10:07:00	00:07:00	2=No	N/A	7	2, Timely	2=No	N/A
IRDO/15939/00121/18	Busia	Khunyangu Sub-District Hospital	16	2, 15-19yrs	1=Yes	1=Yes	G	10:30:00	10:36:00	00:06:00	2=No	N/A	7	2, Timely	2=No	N/A
IRDO/15939/00122/18	Busia	Khunyangu Sub-District Hospital	14	1, <15yrs	1=Yes	1=Yes	G	13:00:00	13:08:00	00:08:00	2=No	N/A	7	2, Timely	2=No	N/A
IRDO/15939/00123/18	Busia	Khunyangu Sub-District Hospital	15	2, 15-19yrs	1=Yes	1=Yes	A	12:40:00	12:49:00	00:09:00	2=No	N/A	7	2, Timely	2=No	N/A
IRDO/15939/00124/18	Busia	Khunyangu Sub-District Hospital	18	2, 15-19yrs	1=Yes	1=Yes	F	12:00:00	12:08:00	00:08:00	2=No	N/A	7	2, Timely	2=No	N/A
IRDO/15939/00125/18	Busia	Khunyangu Sub-District Hospital	14	1, <15yrs	1=Yes	1=Yes	G	12:20:00	12:30:00	00:10:00	2=No	N/A	7	2, Timely	2=No	N/A
IRDO/15939/00126/18	Busia	Khunyangu Sub-District Hospital	16	2, 15-19yrs	1=Yes	1=Yes	I	14:00:00	14:21:00	00:21:00	2=No	N/A	7	2, Timely	2=No	N/A
IRDO/15939/00127/18	Busia	Khunyangu Sub-District Hospital	13	1, <15yrs	1=Yes	1=Yes	I	12:30:00	12:38:00	00:08:00	2=No	N/A	7	2, Timely	2=No	N/A
IRDO/15939/00128/18	Busia	Khunyangu Sub-District Hospital	17	2, 15-19yrs	1=Yes	1=Yes	F	12:00:00	12:21:00	00:21:00	2=No	N/A	7	2, Timely	2=No	N/A
IRDO/15939/00129/18	Busia	Khunyangu Sub-District Hospital	16	2, 15-19yrs	1=Yes	1=Yes	F	13:00:00	13:08:00	00:08:00	2=No	N/A	7	2, Timely	2=No	N/A
IRDO/15939/00130/18	Busia	Khunyangu Sub-District Hospital	14	1, <15yrs	1=Yes	1=Yes	G	14:00:00	14:05:00	00:05:00	2=No	N/A	7	2, Timely	2=No	N/A
IRDO/15939/00131/18	Busia	Khunyangu Sub-District Hospital	21	3, 20-24yrs	1=Yes	1=Yes	G	15:20:00	15:29:00	00:09:00	2=No	N/A	7	2, Timely	2=No	N/A
IRDO/15939/00132/18	Busia	Khunyangu Sub-District Hospital	19	2, 15-19yrs	1=Yes	1=Yes	G	18:40:00	18:45:00	00:05:00	2=No	N/A	7	2, Timely	2=No	N/A
IRDO/15939/00134/18	Busia	Khunyangu Sub-District Hospital	16	2, 15-19yrs	1=Yes	1=Yes	C	11:35:00	11:40:00	00:05:00	2=No	N/A	7	2, Timely	2=No	N/A
IRDO/15939/00135/18	Busia	Khunyangu Sub-District Hospital	14	1, <15yrs	1=Yes	1=Yes	G	14:00:00	14:07:00	00:07:00	2=No	N/A	7	2, Timely	2=No	N/A
IRDO/15939/00136/18	Busia	Khunyangu Sub-District Hospital	16	2, 15-19yrs	1=Yes	1=Yes	G	11:30:00	11:37:00	00:07:00	2=No	N/A	7	2, Timely	2=No	N/A
IRDO/15939/00137/18	Busia	Khunyangu Sub-District Hospital	28	4, 25-29yrs	1=Yes	1=Yes	I	12:00:00	12:09:00	00:09:00	2=No	N/A	7	2, Timely	2=No	N/A
IRDO/15939/00138/18	Busia	Khunyangu Sub-District Hospital	19	2, 15-19yrs	1=Yes	1=Yes	G	13:05:00	13:15:00	00:10:00	2=No	N/A	7	2, Timely	2=No	N/A
IRDO/15939/00139/18	Busia	Khunyangu Sub-District Hospital	23	3, 20-24yrs	1=Yes	1=Yes	K	12:20:00	12:29:00	00:09:00	2=No	N/A	7	2, Timely	2=No	N/A
IRDO/15939/00140/18	Busia	Khunyangu Sub-District Hospital	33	5, 30-34yrs	1=Yes	1=Yes	I	13:00:00	13:10:00	00:10:00	2=No	N/A	7	2, Timely	2=No	N/A
IRDO/15939/00141/18	Busia	Khunyangu Sub-District Hospital	25	4, 25-29yrs	1=Yes	1=Yes	A	12:20:00	12:29:00	00:09:00	2=No	N/A	7	2, Timely	2=No	N/A
IRDO/15939/00142/18	Busia	Khunyangu Sub-District Hospital	20	3, 20-24yrs	1=Yes	1=Yes	K	12:35:00	12:44:00	00:09:00	2=No	N/A	7	2, Timely	2=No	N/A
IRDO/15939/00143/18	Busia	Khunyangu Sub-District Hospital	31	5, 30-34yrs	1=Yes	1=Yes	I	18:27:00	18:35:00	00:08:00	2=No	N/A	7	2, Timely	2=No	N/A
IRDO/15939/00144/18	Busia	Khunyangu Sub-District Hospital	54	9, 50+yrs	1=Yes	1=Yes	E	12:00:00	12:11:00	00:11:00	2=No	N/A	7	2, Timely	2=No	N/A
IRDO/15939/00145/18	Busia	Khunyangu Sub-District Hospital	14	1, <15yrs	1=Yes	1=Yes	I	12:35:00	12:45:00	00:10:00	2=No	N/A	7	2, Timely	2=No	N/A
IRDO/15939/00146/18	Busia	Khunyangu Sub-District Hospital	23	3, 20-24yrs	1=Yes	1=Yes	C	15:45:00	15:51:00	00:06:00	2=No	N/A	7	2, Timely	2=No	N/A
IRDO/15939/00147/18	Busia	Khunyangu Sub-District Hospital	24	3, 20-24yrs	1=Yes	1=Yes	B	15:57:00	16:05:00	00:08:00	2=No	N/A	7	2, Timely	2=No	N/A
IRDO/15939/00148/18	Busia	Khunyangu Sub-District Hospital	15	2, 15-19yrs	1=Yes	1=Yes	K	16:10:00	16:15:00	00:05:00	2=No	N/A	7	2, Timely	2=No	N/A
IRDO/15939/00149/18	Busia	Khunyangu Sub-District Hospital	24	3, 20-24yrs	1=Yes	1=Yes	D	16:45:00	16:53:00	00:08:00	2=No	N/A	7	2, Timely	2=No	N/A
IRDO/15939/00150/18	Busia	Khunyangu Sub-District Hospital	30	5, 30-34yrs	1=Yes	1=Yes	G	16:35:00	16:40:00	00:05:00	2=No	N/A	7	2, Timely	2=No	N/A
IRDO/15939/00151/18	Busia	Khunyangu Sub-District Hospital	32	5, 30-34yrs	1=Yes	1=Yes	C	14:20:00	14:29:00	00:09:00	2=No	N/A	7	2, Timely	2=No	N/A
IRDO/15939/00152/18	Busia	Khunyangu Sub-District Hospital	15	2, 15-19yrs	1=Yes	1=Yes	H	14:05:00	14:15:00	00:10:00	2=No	N/A	7	2, Timely	2=No	N/A
IRDO/15939/00153/18	Busia	Khunyangu Sub-District Hospital	15	2, 15-19yrs	1=Yes	1=Yes	E	14:40:00	14:50:00	00:10:00	2=No	N/A	7	2, Timely	2=No	N/A
IRDO/15939/00154/18	Busia	Khunyangu Sub-District Hospital	23	3, 20-24yrs	1=Yes	1=Yes	H	15:10:00	15:20:00	00:10:00	2=No	N/A	7	2, Timely	2=No	N/A
IRDO/15939/00155/18	Busia	Khunyangu Sub-District Hospital	32	5, 30-34yrs	1=Yes	1=Yes	C	15:25:00	15:34:00	00:09:00	2=No	N/A	7	2, Timely	2=No	N/A
IRDO/15939/00156/18	Busia	Khunyangu Sub-District Hospital	15	2, 15-19yrs	1=Yes	1=Yes	E	13:20:00	13:29:00	00:09:00	2=No	N/A	7	2, Timely	2=No	N/A
IRDO/15939/00157/18	Busia	Khunyangu Sub-District Hospital	18	2, 15-19yrs	1=Yes	1=Yes	D	13:45:00	13:56:00	00:11:00	2=No	N/A	7	2, Timely	2=No	N/A
IRDO/15939/00158/18	Busia	Khunyangu Sub-District Hospital	15	2, 15-19yrs	1=Yes	1=Yes	H	14:08:00	14:18:00	00:10:00	2=No	N/A	7	2, Timely	2=No	N/A
IRDO/15939/00159/18	Busia	Khunyangu Sub-District Hospital	15	2, 15-19yrs	1=Yes	1=Yes	E	13:05:00	13:15:00	00:10:00	2=No	N/A	7	2, Timely	2=No	N/A
IRDO/15939/00160/18	Busia	Khunyangu Sub-District Hospital	29	4, 25-29yrs	1=Yes	1=Yes	D	10:40:00	10:49:00	00:09:00	2=No	N/A	7	2, Timely	2=No	N/A
IRDO/15939/00161/18	Busia	Khunyangu Sub-District Hospital	32	5, 30-34yrs	1=Yes	1=Yes	H	10:10:00	10:20:00	00:10:00	2=No	N/A	7	2, Timely	2=No	N/A
IRDO/15939/00162/18	Busia	Khunyangu Sub-District Hospital	35	6, 35-39yrs	1=Yes	1=Yes	E	11:05:00	11:17:00	00:12:00	2=No	N/A	7	2, Timely	2=No	N/A
IRDO/15939/00164/18	Busia	Khunyangu Sub-District Hospital	30	5, 30-34yrs	1=Yes	1=Yes	A	11:35:00	11:45:00	00:10:00	2=No	N/A	7	2, Timely	2=No	N/A
IRDO/15939/00165/18	Busia	Khunyangu Sub-District Hospital	30	5, 30-34yrs	1=Yes	1=Yes	F	11:51:00	12:01:00	00:10:00	2=No	N/A	7	2, Timely	2=No	N/A
IRDO/15939/00166/18	Busia	Khunyangu Sub-District Hospital	33	5, 30-34yrs	1=Yes	1=Yes	G	12:20:00	12:29:00	00:09:00	2=No	N/A	7	2, Timely	2=No	N/A
IRDO/15939/00167/18	Busia	Khunyangu Sub-District Hospital	24	3, 20-24yrs	1=Yes	1=Yes	C	13:00:00	13:12:00	00:12:00	2=No	N/A	7	2, Timely	2=No	N/A
IRDO/15939/00168/18	Busia	Khunyangu Sub-District Hospital	42	7, 40-44yrs	1=Yes	1=Yes	G	10:00:00	10:05:00	00:05:00	2=No	N/A	7	2, Timely	2=No	N/A
IRDO/15939/00169/18	Busia	Khunyangu Sub-District Hospital	32	5, 30-34yrs	1=Yes	1=Yes	C	13:15:00	13:25:00	00:10:00	2=No	N/A	7	2, Timely	2=No	N/A
IRDO/15939/00170/18	Busia	Khunyangu Sub-District Hospital	32	5, 30-34yrs	1=Yes	1=Yes	C	13:05:00	13:10:00	00:05:00	2=No	N/A	7	2, Timely	2=No	N/A
IRDO/15939/00171/18	Busia	Khunyangu Sub-District Hospital	35	6, 35-39yrs	1=Yes	1=Yes	F	13:15:00	13:20:00	00:05:00	2=No	N/A	7	2, Timely	2=No	N/A
IRDO/15939/00172/18	Busia	Khunyangu Sub-District Hospital	33	5, 30-34yrs	1=Yes	1=Yes	D	13:25:00	13:30:00	00:05:00	2=No	N/A	7	2, Timely	2=No	N/A
IRDO/15939/00173/18	Busia	Khunyangu Sub-District Hospital	31	5, 30-34yrs	1=Yes	1=Yes	G	13:40:00	13:48:00	00:08:00	2=No	N/A	7	2, Timely	2=No	N/A
IRDO/15939/00174/18	Busia	Khunyangu Sub-District Hospital	20	3, 20-24yrs	1=Yes	1=Yes	F	13:55:00	14:00:00	00:05:00	2=No	N/A	7	2, Timely	2=No	N/A
IRDO/15939/00175/18	Busia	Khunyangu Sub-District Hospital	20	3, 20-24yrs	1=Yes	1=Yes	D	14:05:00	14:10:00	00:05:00	2=No	N/A	7	2, Timely	2=No	N/A
IRDO/15939/00176/18	Busia	Khunyangu Sub-District Hospital	15	2, 15-19yrs	1=Yes	1=Yes	A	14:15:00	14:25:00	00:10:00	2=No	N/A	7	2, Timely	2=No	N/A
IRDO/15939/00177/18	Busia	Khunyangu Sub-District Hospital	36	6, 35-39yrs	1=Yes	1=Yes	D	14:30:00	14:40:00	00:10:00	2=No	N/A	7	2, Timely	2=No	N/A
IRDO/15939/00178/18	Busia	Khunyangu Sub-District Hospital	40	7, 40-44yrs	1=Yes	1=Yes	C	08:45:00	08:55:00	00:10:00	2=No	N/A	7	2, Timely	2=No	N/A
IRDO/15939/00179/18	Busia	Khunyangu Sub-District Hospital	39	6, 35-39yrs	1=Yes	1=Yes	G	13:10:00	13:20:00	00:10:00	2=No	N/A	7	2, Timely	2=No	N/A
IRDO/15939/00180/18	Busia	Khunyangu Sub-District Hospital	32	5, 30-34yrs	1=Yes	1=Yes	E	13:50:00	13:59:00	00:09:00	2=No	N/A	7	2, Timely	2=No	N/A
IRDO/15939/00181/18	Busia	Khunyangu Sub-District Hospital	38	6, 35-39yrs	1=Yes	1=Yes	B	13:29:00	13:40:00	00:11:00	2=No	N/A	7	2, Timely	2=No	N/A
IRDO/15939/00182/18	Busia	Khunyangu Sub-District Hospital	35	6, 35-39yrs	1=Yes	1=Yes	C	14:05:00	14:15:00	00:10:00	2=No	N/A	7	2, Timely	2=No	N/A
IRDO/15939/00183/18	Busia	Khunyangu Sub-District Hospital	21	3, 20-24yrs	1=Yes	1=Yes	D	14:20:00	14:29:00	00:09:00	2=No	N/A	7	2, Timely	2=No	N/A
IRDO/15939/00184/18	Busia	Khunyangu Sub-District Hospital	26	4, 25-29yrs	1=Yes	1=Yes	C	14:35:00	14:48:00	00:13:00	2=No	N/A	7	2, Timely	2=No	N/A
IRDO/15939/00185/18	Busia	Khunyangu Sub-District Hospital	15	2, 15-19yrs	1=Yes	1=Yes	K	14:55:00	15:05:00	00:10:00	2=No	N/A	7	2, Timely	2=No	N/A
IRDO/15939/00186/18	Busia	Khunyangu Sub-District Hospital	16	2, 15-19yrs	1=Yes	1=Yes	F	13:50:00	13:55:00	00:05:00	2=No	N/A	7	2, Timely	2=No	N/A
IRDO/15939/00187/18	Busia	Khunyangu Sub-District Hospital	18	2, 15-19yrs	1=Yes	1=Yes	E	13:14:00	13:25:00	00:11:00	2=No	N/A	7	2, Timely	2=No	N/A
IRDO/15939/00188/18	Busia	Khunyangu Sub-District Hospital	38	6, 35-39yrs	1=Yes	1=Yes	E	14:00:00	14:08:00	00:08:00	2=No	N/A	7	2, Timely	2=No	N/A
IRDO/15939/00189/18	Busia	Khunyangu Sub-District Hospital	18	2, 15-19yrs	1=Yes	1=Yes	E	13:14:00	13:25:00	00:11:00	2=No	N/A	7	2, Timely	2=No	N/A
IRDO/15939/00190/18	Busia	Khunyangu Sub-District Hospital	18	2, 15-19yrs	1=Yes	1=Yes	I	13:31:00	13:41:00	00:10:00	2=No	N/A	7	2, Timely	2=No	N/A
IRDO/15939/00191/18	Busia	Khunyangu Sub-District Hospital	40	7, 40-44yrs	1=Yes	1=Yes	G	16:30:00	16:40:00	00:10:00	2=No	N/A	7	2, Timely	2=No	N/A
IRDO/15939/00192/18	Busia	Khunyangu Sub-District Hospital	27	4, 25-29yrs	1=Yes	1=Yes	C	15:07:00	15:19:00	00:12:00	2=No	N/A	7	2, Timely	2=No	N/A
IRDO/15939/00193/18	Busia	Khunyangu Sub-District Hospital	19	2, 15-19yrs	1=Yes	1=Yes	D	14:48:00	14:59:00	00:11:00	2=No	N/A	7	2, Timely	2=No	N/A
IRDO/15939/00194/18	Busia	Khunyangu Sub-District Hospital	14	1, <15yrs	1=Yes	1=Yes	Q	13:26:00	13:34:00	00:08:00	2=No	N/A	7	2, Timely	2=No	N/A
IRDO/15939/00195/18	Busia	Khunyangu Sub-District Hospital	13	1, <15yrs	1=Yes	1=Yes	S	13:40:00	13:49:00	00:09:00	2=No	N/A	7	2, Timely	2=No	N/A
IRDO/15939/00196/18	Busia	Khunyangu Sub-District Hospital	13	1, <15yrs	1=Yes	1=Yes	O	13:55:00	14:06:00	00:11:00	2=No	N/A	7	2, Timely	2=No	N/A
IRDO/15939/00197/18	Busia	Khunyangu Sub-District Hospital	13	1, <15yrs	1=Yes	1=Yes	Q	14:10:00	14:22:00	00:12:00	2=No	N/A	7	2, Timely	2=No	N/A
IRDO/15939/00198/18	Busia	Khunyangu Sub-District Hospital	15	2, 15-19yrs	1=Yes	1=Yes	K	14:31:00	14:41:00	00:10:00	2=No	N/A	7	2, Timely	2=No	N/A
IRDO/15939/00199/18	Busia	Khunyangu Sub-District Hospital	28	4, 25-29yrs	1=Yes	1=Yes	D	15:25:00	15:35:00	00:10:00	2=No	N/A	6	2, Timely	2=No	N/A
IRDO/15939/00200/18	Busia	Khunyangu Sub-District Hospital	32	5, 30-34yrs	1=Yes	1=Yes	A	13:55:00	14:00:00	00:05:00	2=No	N/A	7	2, Timely	2=No	N/A
IRDO/15939/00201/18	Busia	Khunyangu Sub-District Hospital	27	4, 25-29yrs	1=Yes	1=Yes	G	13:00:00	13:08:00	00:08:00	2=No	N/A	7	2, Timely	2=No	N/A
IRDO/15939/00202/18	Busia	Khunyangu Sub-District Hospital	31	5, 30-34yrs	1=Yes	1=Yes	C	13:15:00	13:20:00	00:05:00	2=No	N/A	7	2, Timely	2=No	N/A
IRDO/15939/00203/18	Busia	Khunyangu Sub-District Hospital	29	4, 25-29yrs	1=Yes	1=Yes	B	13:20:00	13:30:00	00:10:00	2=No	N/A	7	2, Timely	2=No	N/A
IRDO/15939/00204/18	Busia	Khunyangu Sub-District Hospital	16	2, 15-19yrs	1=Yes	1=Yes	G	13:45:00	13:50:00	00:05:00	2=No	N/A	7	2, Timely	2=No	N/A
IRDO/15939/00205/18	Busia	Khunyangu Sub-District Hospital	13	1, <15yrs	1=Yes	1=Yes	B	13:15:00	13:20:00	00:05:00	2=No	N/A	7	2, Timely	2=No	N/A
IRDO/15939/00206/18	Busia	Khunyangu Sub-District Hospital	18	2, 15-19yrs	1=Yes	1=Yes	I	13:20:00	13:25:00	00:05:00	2=No	N/A	8	2, Timely	2=No	N/A
IRDO/15939/00207/18	Busia	Khunyangu Sub-District Hospital	28	4, 25-29yrs	1=Yes	1=Yes	A	13:50:00	13:55:00	00:05:00	2=No	N/A	7	2, Timely	2=No	N/A
IRDO/15939/00208/18	Busia	Khunyangu Sub-District Hospital	30	5, 30-34yrs	1=Yes	1=Yes	C	14:00:00	14:05:00	00:05:00	2=No	N/A	7	2, Timely	2=No	N/A
IRDO/15939/00209/18	Busia	Khunyangu Sub-District Hospital	20	3, 20-24yrs	1=Yes	1=Yes	E	13:00:00	13:07:00	00:07:00	2=No	N/A	7	2, Timely	2=No	N/A
IRDO/15939/00210/18	Busia	Khunyangu Sub-District Hospital	14	1, <15yrs	1=Yes	1=Yes	I	12:45:00	12:50:00	00:05:00	2=No	N/A	7	2, Timely	2=No	N/A
IRDO/15939/00211/18	Busia	Khunyangu Sub-District Hospital	19	2, 15-19yrs	1=Yes	1=Yes	B	13:40:00	13:45:00	00:05:00	2=No	N/A	7	2, Timely	2=No	N/A
IRDO/15939/00212/18	Busia	Khunyangu Sub-District Hospital	13	1, <15yrs	1=Yes	1=Yes	C	16:05:00	16:10:00	00:05:00	2=No	N/A	6	2, Timely	2=No	N/A
IRDO/15939/00213/18	Busia	Khunyangu Sub-District Hospital	16	2, 15-19yrs	1=Yes	1=Yes	I	13:50:00	13:59:00	00:09:00	2=No	N/A	6	2, Timely	2=No	N/A
IRDO/15939/01631/18	Busia	Khunyangu Sub-District Hospital	34	5, 30-34yrs	1=Yes	1=Yes	H	11:10:00	11:20:00	00:10:00	2=No	N/A	7	2, Timely	2=No	N/A
IRDO/15939/09948/17	Busia	Khunyangu Sub-District Hospital	14	1, <15yrs	1=Yes	1=Yes	S	10:08:00	10:18:00	00:10:00	2=No	N/A	7	2, Timely	2=No	N/A
IRDO/19971/00133/18	Busia	Khunyangu Sub-District Hospital	18	2, 15-19yrs	1=Yes	1=Yes	F	11:50:00	11:59:00	00:09:00	2=No	N/A	7	2, Timely	2=No	N/A
IRDO/13798/00001/16	Homa Bay	Mbita District Hospital	23	3, 20-24yrs	1=Yes	1=Yes	I	13:08:00	13:21:00	00:13:00	2=No	N/A	7	2, Timely	2=No	N/A
IRDO/13798/00004/16	Homa Bay	Mbita District Hospital	13	1, <15yrs	1=Yes	1=Yes	O	15:42:00	15:52:00	00:10:00	2=No	N/A	7	2, Timely	2=No	N/A
IRDO/13798/00005/16	Homa Bay	Mbita District Hospital	13	1, <15yrs	1=Yes	1=Yes	K	16:05:00	16:15:00	00:10:00	2=No	N/A	7	2, Timely	2=No	N/A
IRDO/13798/00006/16	Homa Bay	Mbita District Hospital	14	1, <15yrs	1=Yes	1=Yes	F	12:43:00	12:53:00	00:10:00	2=No	N/A	6	2, Timely	2=No	N/A
IRDO/13798/00009/16	Homa Bay	Mbita District Hospital	16	2, 15-19yrs	1=Yes	1=Yes	E	15:16:00	15:23:00	00:07:00	2=No	N/A	7	2, Timely	2=No	N/A
IRDO/13798/00010/16	Homa Bay	Mbita District Hospital	13	1, <15yrs	1=Yes	1=Yes	O	14:55:00	15:02:00	00:07:00	2=No	N/A	7	2, Timely	2=No	N/A
IRDO/13798/00011/16	Homa Bay	Mbita District Hospital	13	1, <15yrs	1=Yes	1=Yes	M	14:36:00	14:46:00	00:10:00	2=No	N/A	7	2, Timely	2=No	N/A
IRDO/13798/00012/16	Homa Bay	Mbita District Hospital	14	1, <15yrs	1=Yes	1=Yes	E	14:45:00	14:51:00	00:06:00	2=No	N/A	6	2, Timely	2=No	N/A
IRDO/13798/00013/16	Homa Bay	Mbita District Hospital	15	2, 15-19yrs	1=Yes	1=Yes	B	14:21:00	14:33:00	00:12:00	2=No	N/A	6	2, Timely	2=No	N/A
IRDO/13798/00014/17	Homa Bay	Mbita District Hospital	35	6, 35-39yrs	1=Yes	1=Yes	C	11:08:00	11:18:00	00:10:00	2=No	N/A	7	2, Timely	2=No	N/A
IRDO/13798/00015/17	Homa Bay	Mbita District Hospital	27	4, 25-29yrs	1=Yes	1=Yes	A	11:40:00	11:52:00	00:12:00	2=No	N/A	7	2, Timely	2=No	N/A
IRDO/13798/00016/17	Homa Bay	Mbita District Hospital	24	3, 20-24yrs	1=Yes	1=Yes	B	15:07:00	15:15:00	00:08:00	2=No	N/A	7	2, Timely	2=No	N/A
IRDO/13798/00017/17	Homa Bay	Mbita District Hospital	23	3, 20-24yrs	1=Yes	1=Yes	G	17:00:00	17:17:00	00:17:00	2=No	N/A	7	2, Timely	2=No	N/A
IRDO/13798/00019/17	Homa Bay	Mbita District Hospital	22	3, 20-24yrs	1=Yes	1=Yes	A	16:10:00	16:20:00	00:10:00	2=No	N/A	7	2, Timely	2=No	N/A
IRDO/13798/00020/17	Homa Bay	Mbita District Hospital	38	6, 35-39yrs	1=Yes	1=Yes	D	17:50:00	17:59:00	00:09:00	2=No	N/A	7	2, Timely	2=No	N/A
IRDO/13798/00022/17	Homa Bay	Mbita District Hospital	24	3, 20-24yrs	1=Yes	1=Yes	A	17:01:00	17:09:00	00:08:00	2=No	N/A	6	2, Timely	2=No	N/A
IRDO/13798/00023/17	Homa Bay	Mbita District Hospital	31	5, 30-34yrs	1=Yes	1=Yes	A	17:10:00	17:20:00	00:10:00	2=No	N/A	7	2, Timely	2=No	N/A
IRDO/13798/00024/17	Homa Bay	Mbita District Hospital	35	6, 35-39yrs	1=Yes	1=Yes	E	11:30:00	11:40:00	00:10:00	2=No	N/A	7	2, Timely	2=No	N/A
IRDO/13798/00025/17	Homa Bay	Mbita District Hospital	18	2, 15-19yrs	1=Yes	1=Yes	B	12:00:00	12:12:00	00:12:00	2=No	N/A	7	2, Timely	2=No	N/A
IRDO/13798/00026/17	Homa Bay	Mbita District Hospital	35	6, 35-39yrs	1=Yes	1=Yes	C	16:10:00	16:21:00	00:11:00	2=No	N/A	8	2, Timely	2=No	N/A
IRDO/13798/00027/17	Homa Bay	Mbita District Hospital	18	2, 15-19yrs	1=Yes	1=Yes	A	11:02:00	11:18:00	00:16:00	2=No	N/A	7	2, Timely	2=No	N/A
IRDO/13798/00028/17	Homa Bay	Mbita District Hospital	34	5, 30-34yrs	1=Yes	1=Yes	D	13:13:00	13:26:00	00:13:00	2=No	N/A	6	2, Timely	2=No	N/A
IRDO/13798/00029/17	Homa Bay	Mbita District Hospital	18	2, 15-19yrs	1=Yes	1=Yes	C	11:50:00	12:00:00	00:10:00	2=No	N/A	6	2, Timely	2=No	N/A
IRDO/13798/00030/17	Homa Bay	Mbita District Hospital	18	2, 15-19yrs	1=Yes	1=Yes	A	12:20:00	12:31:00	00:11:00	2=No	N/A	7	2, Timely	2=No	N/A
IRDO/13798/00031/17	Homa Bay	Mbita District Hospital	13	1, <15yrs	1=Yes	1=Yes	O	18:27:00	18:37:00	00:10:00	2=No	N/A	7	2, Timely	2=No	N/A
IRDO/13798/00032/17	Homa Bay	Mbita District Hospital	14	1, <15yrs	1=Yes	1=Yes	I	10:02:00	10:10:00	00:08:00	2=No	N/A	7	2, Timely	2=No	N/A
IRDO/13798/00033/17	Homa Bay	Mbita District Hospital	28	4, 25-29yrs	1=Yes	1=Yes	A	16:07:00	16:16:00	00:09:00	2=No	N/A	7	2, Timely	2=No	N/A
IRDO/13798/00034/17	Homa Bay	Mbita District Hospital	13	1, <15yrs	1=Yes	1=Yes	I	17:15:00	17:24:00	00:09:00	2=No	N/A	7	2, Timely	2=No	N/A
IRDO/13798/00035/17	Homa Bay	Mbita District Hospital	13	1, <15yrs	1=Yes	1=Yes	C	17:02:00	17:11:00	00:09:00	2=No	N/A	7	2, Timely	2=No	N/A
IRDO/13798/00036/17	Homa Bay	Mbita District Hospital	13	1, <15yrs	1=Yes	1=Yes	I	16:50:00	16:59:00	00:09:00	2=No	N/A	7	2, Timely	2=No	N/A
IRDO/13798/00037/17	Homa Bay	Mbita District Hospital	13	1, <15yrs	1=Yes	1=Yes	I	16:20:00	16:31:00	00:11:00	2=No	N/A	7	2, Timely	2=No	N/A
IRDO/13798/00038/17	Homa Bay	Mbita District Hospital	15	2, 15-19yrs	1=Yes	1=Yes	O	16:35:00	16:44:00	00:09:00	2=No	N/A	7	2, Timely	2=No	N/A
IRDO/13798/00040/17	Homa Bay	Mbita District Hospital	14	1, <15yrs	1=Yes	1=Yes	I	08:52:00	09:00:00	00:08:00	2=No	N/A	7	2, Timely	2=No	N/A
IRDO/13798/00043/17	Homa Bay	Mbita District Hospital	14	1, <15yrs	1=Yes	1=Yes	F	09:03:00	09:14:00	00:11:00	2=No	N/A	7	2, Timely	2=No	N/A
IRDO/13798/00044/17	Homa Bay	Mbita District Hospital	13	1, <15yrs	1=Yes	1=Yes	O	08:30:00	08:40:00	00:10:00	2=No	N/A	7	2, Timely	2=No	N/A
IRDO/13798/00045/17	Homa Bay	Mbita District Hospital	13	1, <15yrs	1=Yes	1=Yes	O	14:30:00	14:40:00	00:10:00	2=No	N/A	7	2, Timely	2=No	N/A
IRDO/13798/00046/17	Homa Bay	Mbita District Hospital	14	1, <15yrs	1=Yes	1=Yes	O	12:18:00	12:23:00	00:05:00	2=No	N/A	7	2, Timely	2=No	N/A
IRDO/13798/00047/17	Homa Bay	Mbita District Hospital	13	1, <15yrs	1=Yes	1=Yes	O	09:39:00	09:49:00	00:10:00	2=No	N/A	7	2, Timely	2=No	N/A
IRDO/13798/00049/17	Homa Bay	Mbita District Hospital	15	2, 15-19yrs	1=Yes	1=Yes	E	10:02:00	10:13:00	00:11:00	2=No	N/A	6	2, Timely	2=No	N/A
IRDO/13798/00051/17	Homa Bay	Mbita District Hospital	15	2, 15-19yrs	1=Yes	1=Yes	M	13:08:00	13:19:00	00:11:00	2=No	N/A	7	2, Timely	2=No	N/A
IRDO/13798/00052/17	Homa Bay	Mbita District Hospital	22	3, 20-24yrs	1=Yes	1=Yes	A	11:39:00	11:53:00	00:14:00	2=No	N/A	6	2, Timely	2=No	N/A
IRDO/13798/00053/17	Homa Bay	Mbita District Hospital	13	1, <15yrs	1=Yes	1=Yes	E	12:10:00	12:20:00	00:10:00	2=No	N/A	6	2, Timely	2=No	N/A
IRDO/13798/00054/17	Homa Bay	Mbita District Hospital	13	1, <15yrs	1=Yes	1=Yes	E	16:30:00	16:41:00	00:11:00	2=No	N/A	6	2, Timely	2=No	N/A
IRDO/13798/00055/17	Homa Bay	Mbita District Hospital	13	1, <15yrs	1=Yes	1=Yes	I	08:40:00	08:52:00	00:12:00	2=No	N/A	6	2, Timely	2=No	N/A
IRDO/13798/00056/17	Homa Bay	Mbita District Hospital	13	1, <15yrs	1=Yes	1=Yes	F	17:00:00	17:10:00	00:10:00	2=No	N/A	6	2, Timely	2=No	N/A
IRDO/13798/00057/17	Homa Bay	Mbita District Hospital	15	2, 15-19yrs	1=Yes	1=Yes	D	09:02:00	09:13:00	00:11:00	2=No	N/A	6	2, Timely	2=No	N/A
IRDO/13798/00058/17	Homa Bay	Mbita District Hospital	13	1, <15yrs	1=Yes	1=Yes	E	10:00:00	10:10:00	00:10:00	2=No	N/A	7	2, Timely	2=No	N/A
IRDO/13798/00059/17	Homa Bay	Mbita District Hospital	19	2, 15-19yrs	1=Yes	1=Yes	A	10:07:00	10:17:00	00:10:00	2=No	N/A	6	2, Timely	2=No	N/A
IRDO/13798/00060/17	Homa Bay	Mbita District Hospital	13	1, <15yrs	1=Yes	1=Yes	Q	11:50:00	11:58:00	00:08:00	2=No	N/A	6	2, Timely	2=No	N/A
IRDO/13798/00061/17	Homa Bay	Mbita District Hospital	13	1, <15yrs	1=Yes	1=Yes	F	17:10:00	17:22:00	00:12:00	2=No	N/A	7	2, Timely	2=No	N/A
IRDO/13798/00062/17	Homa Bay	Mbita District Hospital	13	1, <15yrs	1=Yes	1=Yes	A	16:20:00	16:30:00	00:10:00	2=No	N/A	6	2, Timely	2=No	N/A
IRDO/13798/00063/17	Homa Bay	Mbita District Hospital	16	2, 15-19yrs	1=Yes	1=Yes	C	13:10:00	13:18:00	00:08:00	2=No	N/A	7	2, Timely	2=No	N/A
IRDO/13798/00064/17	Homa Bay	Mbita District Hospital	13	1, <15yrs	1=Yes	1=Yes	H	09:00:00	09:12:00	00:12:00	2=No	N/A	7	2, Timely	2=No	N/A
IRDO/13798/00065/17	Homa Bay	Mbita District Hospital	23	3, 20-24yrs	1=Yes	1=Yes	A	10:00:00	10:08:00	00:08:00	2=No	N/A	7	2, Timely	2=No	N/A
IRDO/13798/00066/17	Homa Bay	Mbita District Hospital	28	4, 25-29yrs	1=Yes	1=Yes	A	11:56:00	12:06:00	00:10:00	2=No	N/A	6	2, Timely	2=No	N/A
IRDO/13798/00067/17	Homa Bay	Mbita District Hospital	32	5, 30-34yrs	1=Yes	1=Yes	A	12:30:00	12:40:00	00:10:00	2=No	N/A	7	2, Timely	2=No	N/A
IRDO/13798/00068/17	Homa Bay	Mbita District Hospital	14	1, <15yrs	1=Yes	1=Yes	H	16:00:00	16:13:00	00:13:00	2=No	N/A	6	2, Timely	2=No	N/A
IRDO/13798/00069/17	Homa Bay	Mbita District Hospital	13	1, <15yrs	1=Yes	1=Yes	M	17:50:00	18:02:00	00:12:00	2=No	N/A	6	2, Timely	2=No	N/A
IRDO/13798/00070/17	Homa Bay	Mbita District Hospital	34	5, 30-34yrs	1=Yes	1=Yes	A	18:05:00	18:15:00	00:10:00	2=No	N/A	7	2, Timely	2=No	N/A
IRDO/13798/00071/17	Homa Bay	Mbita District Hospital	18	2, 15-19yrs	1=Yes	1=Yes	A	13:00:00	13:13:00	00:13:00	2=No	N/A	7	2, Timely	2=No	N/A
IRDO/13798/00073/17	Homa Bay	Mbita District Hospital	26	4, 25-29yrs	1=Yes	1=Yes	A	14:00:00	14:12:00	00:12:00	2=No	N/A	7	2, Timely	2=No	N/A
IRDO/13798/00074/17	Homa Bay	Mbita District Hospital	29	4, 25-29yrs	1=Yes	1=Yes	A	11:00:00	11:11:00	00:11:00	2=No	N/A	7	2, Timely	2=No	N/A
IRDO/13798/00075/17	Homa Bay	Mbita District Hospital	43	7, 40-44yrs	1=Yes	1=Yes	A	13:40:00	13:51:00	00:11:00	2=No	N/A	7	2, Timely	2=No	N/A
IRDO/13798/00076/17	Homa Bay	Mbita District Hospital	19	2, 15-19yrs	1=Yes	1=Yes	C	13:10:00	13:21:00	00:11:00	2=No	N/A	7	2, Timely	2=No	N/A
IRDO/13798/00077/17	Homa Bay	Mbita District Hospital	18	2, 15-19yrs	1=Yes	1=Yes	A	14:20:00	14:31:00	00:11:00	2=No	N/A	7	2, Timely	2=No	N/A
IRDO/13798/00078/17	Homa Bay	Mbita District Hospital	19	2, 15-19yrs	1=Yes	1=Yes	A	14:40:00	14:49:00	00:09:00	2=No	N/A	7	2, Timely	2=No	N/A
IRDO/13798/00079/17	Homa Bay	Mbita District Hospital	19	2, 15-19yrs	1=Yes	1=Yes	D	14:59:00	15:18:00	00:19:00	2=No	N/A	7	2, Timely	2=No	N/A
IRDO/13798/00080/17	Homa Bay	Mbita District Hospital	18	2, 15-19yrs	1=Yes	1=Yes	D	15:30:00	15:40:00	00:10:00	2=No	N/A	7	2, Timely	2=No	N/A
IRDO/13798/00081/17	Homa Bay	Mbita District Hospital	22	3, 20-24yrs	1=Yes	1=Yes	A	14:00:00	14:09:00	00:09:00	2=No	N/A	7	2, Timely	2=No	N/A
IRDO/13798/00083/17	Homa Bay	Mbita District Hospital	18	2, 15-19yrs	1=Yes	1=Yes	A	13:30:00	13:40:00	00:10:00	2=No	N/A	7	2, Timely	2=No	N/A
IRDO/13798/00084/17	Homa Bay	Mbita District Hospital	18	2, 15-19yrs	1=Yes	1=Yes	B	14:00:00	14:12:00	00:12:00	2=No	N/A	7	2, Timely	2=No	N/A
IRDO/13798/00085/17	Homa Bay	Mbita District Hospital	18	2, 15-19yrs	1=Yes	1=Yes	B	14:30:00	14:41:00	00:11:00	2=No	N/A	7	2, Timely	2=No	N/A
IRDO/13798/00086/17	Homa Bay	Mbita District Hospital	18	2, 15-19yrs	1=Yes	1=Yes	B	14:30:00	14:41:00	00:11:00	2=No	N/A	7	2, Timely	2=No	N/A
IRDO/13798/00087/17	Homa Bay	Mbita District Hospital	14	1, <15yrs	1=Yes	1=Yes	H	11:10:00	11:19:00	00:09:00	2=No	N/A	7	2, Timely	2=No	N/A
IRDO/13798/00088/17	Homa Bay	Mbita District Hospital	13	1, <15yrs	1=Yes	1=Yes	H	16:02:00	16:14:00	00:12:00	2=No	N/A	7	2, Timely	2=No	N/A
IRDO/13798/00089/17	Homa Bay	Mbita District Hospital	13	1, <15yrs	1=Yes	1=Yes	H	11:40:00	11:53:00	00:13:00	2=No	N/A	7	2, Timely	2=No	N/A
IRDO/13798/00090/17	Homa Bay	Mbita District Hospital	21	3, 20-24yrs	1=Yes	1=Yes	F	10:05:00	10:16:00	00:11:00	2=No	N/A	7	2, Timely	2=No	N/A
IRDO/13798/00093/17	Homa Bay	Mbita District Hospital	23	3, 20-24yrs	1=Yes	1=Yes	B	13:00:00	13:07:00	00:07:00	2=No	N/A	7	2, Timely	2=No	N/A
IRDO/13798/00095/17	Homa Bay	Mbita District Hospital	20	3, 20-24yrs	1=Yes	1=Yes	C	12:30:00	12:40:00	00:10:00	2=No	N/A	7	2, Timely	2=No	N/A
IRDO/13798/00098/17	Homa Bay	Mbita District Hospital	18	2, 15-19yrs	1=Yes	1=Yes	B	12:12:00	12:20:00	00:08:00	2=No	N/A	7	2, Timely	2=No	N/A
IRDO/13798/00099/17	Homa Bay	Mbita District Hospital	18	2, 15-19yrs	1=Yes	1=Yes	B	11:59:00	12:08:00	00:09:00	2=No	N/A	7	2, Timely	2=No	N/A
IRDO/13798/00101/17	Homa Bay	Mbita District Hospital	18	2, 15-19yrs	1=Yes	1=Yes	B	11:40:00	11:51:00	00:11:00	2=No	N/A	7	2, Timely	2=No	N/A
IRDO/13798/00102/17	Homa Bay	Mbita District Hospital	18	2, 15-19yrs	1=Yes	1=Yes	B	11:25:00	11:34:00	00:09:00	2=No	N/A	7	2, Timely	2=No	N/A
IRDO/13798/00103/17	Homa Bay	Mbita District Hospital	18	2, 15-19yrs	1=Yes	1=Yes	B	11:10:00	11:19:00	00:09:00	2=No	N/A	7	2, Timely	2=No	N/A
IRDO/13798/00104/17	Homa Bay	Mbita District Hospital	18	2, 15-19yrs	1=Yes	1=Yes	H	10:42:00	10:50:00	00:08:00	2=No	N/A	7	2, Timely	2=No	N/A
IRDO/13798/00105/17	Homa Bay	Mbita District Hospital	18	2, 15-19yrs	1=Yes	1=Yes	B	10:30:00	10:39:00	00:09:00	2=No	N/A	7	2, Timely	2=No	N/A
IRDO/13798/00106/17	Homa Bay	Mbita District Hospital	18	2, 15-19yrs	1=Yes	1=Yes	C	10:55:00	11:06:00	00:11:00	2=No	N/A	7	2, Timely	2=No	N/A
IRDO/13798/00107/17	Homa Bay	Mbita District Hospital	18	2, 15-19yrs	1=Yes	1=Yes	K	14:12:00	14:20:00	00:08:00	2=No	N/A	7	2, Timely	2=No	N/A
IRDO/13798/00108/17	Homa Bay	Mbita District Hospital	18	2, 15-19yrs	1=Yes	1=Yes	M	14:01:00	14:09:00	00:08:00	2=No	N/A	7	2, Timely	2=No	N/A
IRDO/13798/00110/17	Homa Bay	Mbita District Hospital	18	2, 15-19yrs	1=Yes	1=Yes	C	11:15:00	11:24:00	00:09:00	2=No	N/A	7	2, Timely	2=No	N/A
IRDO/13798/00111/17	Homa Bay	Mbita District Hospital	18	2, 15-19yrs	1=Yes	1=Yes	C	11:00:00	11:09:00	00:09:00	2=No	N/A	7	2, Timely	2=No	N/A
IRDO/13798/00112/17	Homa Bay	Mbita District Hospital	18	2, 15-19yrs	1=Yes	1=Yes	D	12:10:00	12:21:00	00:11:00	2=No	N/A	7	2, Timely	2=No	N/A
IRDO/13798/00113/17	Homa Bay	Mbita District Hospital	18	2, 15-19yrs	1=Yes	1=Yes	C	13:00:00	13:09:00	00:09:00	2=No	N/A	7	2, Timely	2=No	N/A
IRDO/13798/00114/17	Homa Bay	Mbita District Hospital	18	2, 15-19yrs	1=Yes	1=Yes	C	13:30:00	13:41:00	00:11:00	2=No	N/A	7	2, Timely	2=No	N/A
IRDO/13798/00115/17	Homa Bay	Mbita District Hospital	18	2, 15-19yrs	1=Yes	1=Yes	C	12:30:00	12:39:00	00:09:00	2=No	N/A	7	2, Timely	2=No	N/A
IRDO/13798/00116/17	Homa Bay	Mbita District Hospital	18	2, 15-19yrs	1=Yes	1=Yes	C	13:15:00	13:24:00	00:09:00	2=No	N/A	7	2, Timely	2=No	N/A
IRDO/13798/00117/17	Homa Bay	Mbita District Hospital	19	2, 15-19yrs	1=Yes	1=Yes	C	11:52:00	12:04:00	00:12:00	2=No	N/A	7	2, Timely	2=No	N/A
IRDO/13798/00118/17	Homa Bay	Mbita District Hospital	19	2, 15-19yrs	1=Yes	1=Yes	O	11:30:00	11:40:00	00:10:00	2=No	N/A	7	2, Timely	2=No	N/A
IRDO/13798/00120/17	Homa Bay	Mbita District Hospital	18	2, 15-19yrs	1=Yes	1=Yes	D	10:30:00	10:40:00	00:10:00	2=No	N/A	7	2, Timely	2=No	N/A
IRDO/13798/00122/17	Homa Bay	Mbita District Hospital	21	3, 20-24yrs	1=Yes	1=Yes	D	12:00:00	12:10:00	00:10:00	2=No	N/A	7	2, Timely	2=No	N/A
IRDO/13798/00123/17	Homa Bay	Mbita District Hospital	18	2, 15-19yrs	1=Yes	1=Yes	D	12:11:00	12:20:00	00:09:00	2=No	N/A	7	2, Timely	2=No	N/A
IRDO/13798/00124/17	Homa Bay	Mbita District Hospital	21	3, 20-24yrs	1=Yes	1=Yes	D	13:00:00	13:14:00	00:14:00	2=No	N/A	7	2, Timely	2=No	N/A
IRDO/13798/00125/17	Homa Bay	Mbita District Hospital	18	2, 15-19yrs	1=Yes	1=Yes	D	13:12:00	13:20:00	00:08:00	2=No	N/A	7	2, Timely	2=No	N/A
IRDO/13798/00126/17	Homa Bay	Mbita District Hospital	18	2, 15-19yrs	1=Yes	1=Yes	D	15:30:00	15:40:00	00:10:00	2=No	N/A	7	2, Timely	2=No	N/A
IRDO/13798/00127/17	Homa Bay	Mbita District Hospital	18	2, 15-19yrs	1=Yes	1=Yes	O	10:50:00	10:59:00	00:09:00	2=No	N/A	7	2, Timely	2=No	N/A
IRDO/13798/00128/17	Homa Bay	Mbita District Hospital	18	2, 15-19yrs	1=Yes	1=Yes	G	10:30:00	10:40:00	00:10:00	2=No	N/A	7	2, Timely	2=No	N/A
IRDO/13798/00129/17	Homa Bay	Mbita District Hospital	18	2, 15-19yrs	1=Yes	1=Yes	F	12:03:00	12:19:00	00:16:00	2=No	N/A	7	2, Timely	2=No	N/A
IRDO/13798/00130/17	Homa Bay	Mbita District Hospital	18	2, 15-19yrs	1=Yes	1=Yes	F	13:25:00	13:36:00	00:11:00	2=No	N/A	7	2, Timely	2=No	N/A
IRDO/13798/00131/17	Homa Bay	Mbita District Hospital	20	3, 20-24yrs	1=Yes	1=Yes	F	12:25:00	12:37:00	00:12:00	2=No	N/A	7	2, Timely	2=No	N/A
IRDO/13798/00132/17	Homa Bay	Mbita District Hospital	18	2, 15-19yrs	1=Yes	1=Yes	F	13:04:00	13:20:00	00:16:00	2=No	N/A	7	2, Timely	2=No	N/A
IRDO/13798/00139/17	Homa Bay	Mbita District Hospital	18	2, 15-19yrs	1=Yes	1=Yes	D	14:30:00	14:42:00	00:12:00	2=No	N/A	7	2, Timely	2=No	N/A
IRDO/13798/00134/17	Homa Bay	Mbita District Hospital	18	2, 15-19yrs	1=Yes	1=Yes	F	10:00:00	10:08:00	00:08:00	2=No	N/A	7	2, Timely	2=No	N/A
IRDO/13798/00133/17	Homa Bay	Mbita District Hospital	18	2, 15-19yrs	1=Yes	1=Yes	F	11:00:00	11:09:00	00:09:00	2=No	N/A	7	2, Timely	2=No	N/A
IRDO/13798/00136/17	Homa Bay	Mbita District Hospital	18	2, 15-19yrs	1=Yes	1=Yes	D	14:20:00	14:30:00	00:10:00	2=No	N/A	7	2, Timely	2=No	N/A
IRDO/13798/00137/17	Homa Bay	Mbita District Hospital	18	2, 15-19yrs	1=Yes	1=Yes	D	13:45:00	13:54:00	00:09:00	2=No	N/A	7	2, Timely	2=No	N/A
IRDO/13798/00138/17	Homa Bay	Mbita District Hospital	18	2, 15-19yrs	1=Yes	1=Yes	D	14:05:00	14:19:00	00:14:00	2=No	N/A	7	2, Timely	2=No	N/A
IRDO/13798/00135/17	Homa Bay	Mbita District Hospital	18	2, 15-19yrs	1=Yes	1=Yes	G	10:20:00	10:29:00	00:09:00	2=No	N/A	7	2, Timely	2=No	N/A
IRDO/13798/00140/17	Homa Bay	Mbita District Hospital	18	2, 15-19yrs	1=Yes	1=Yes	F	11:15:00	11:24:00	00:09:00	2=No	N/A	7	2, Timely	2=No	N/A
IRDO/13798/00141/17	Homa Bay	Mbita District Hospital	18	2, 15-19yrs	1=Yes	1=Yes	F	11:30:00	11:39:00	00:09:00	2=No	N/A	7	2, Timely	2=No	N/A
IRDO/13798/00142/17	Homa Bay	Mbita District Hospital	18	2, 15-19yrs	1=Yes	1=Yes	I	11:45:00	11:53:00	00:08:00	2=No	N/A	7	2, Timely	2=No	N/A
IRDO/13798/00143/17	Homa Bay	Mbita District Hospital	18	2, 15-19yrs	1=Yes	1=Yes	C	12:05:00	12:15:00	00:10:00	2=No	N/A	7	2, Timely	2=No	N/A
IRDO/13798/00144/17	Homa Bay	Mbita District Hospital	18	2, 15-19yrs	1=Yes	1=Yes	G	12:30:00	12:39:00	00:09:00	2=No	N/A	7	2, Timely	2=No	N/A
IRDO/13798/00145/17	Homa Bay	Mbita District Hospital	18	2, 15-19yrs	1=Yes	1=Yes	D	12:47:00	12:56:00	00:09:00	2=No	N/A	7	2, Timely	2=No	N/A
IRDO/13798/00146/17	Homa Bay	Mbita District Hospital	18	2, 15-19yrs	1=Yes	1=Yes	D	13:10:00	13:19:00	00:09:00	2=No	N/A	7	2, Timely	2=No	N/A
IRDO/13798/00147/17	Homa Bay	Mbita District Hospital	18	2, 15-19yrs	1=Yes	1=Yes	M	13:25:00	13:36:00	00:11:00	2=No	N/A	7	2, Timely	2=No	N/A
IRDO/13798/00148/17	Homa Bay	Mbita District Hospital	20	3, 20-24yrs	1=Yes	1=Yes	D	14:00:00	14:10:00	00:10:00	2=No	N/A	7	2, Timely	2=No	N/A
IRDO/13798/00149/17	Homa Bay	Mbita District Hospital	18	2, 15-19yrs	1=Yes	1=Yes	D	12:30:00	12:39:00	00:09:00	2=No	N/A	7	2, Timely	2=No	N/A
IRDO/13798/00150/17	Homa Bay	Mbita District Hospital	18	2, 15-19yrs	1=Yes	1=Yes	C	12:00:00	12:10:00	00:10:00	2=No	N/A	7	2, Timely	2=No	N/A
IRDO/13798/00151/17	Homa Bay	Mbita District Hospital	19	2, 15-19yrs	1=Yes	1=Yes	D	14:05:00	14:14:00	00:09:00	2=No	N/A	7	2, Timely	2=No	N/A
IRDO/13798/00152/17	Homa Bay	Mbita District Hospital	18	2, 15-19yrs	1=Yes	1=Yes	D	14:20:00	14:31:00	00:11:00	2=No	N/A	7	2, Timely	2=No	N/A
IRDO/13798/00153/17	Homa Bay	Mbita District Hospital	20	3, 20-24yrs	1=Yes	1=Yes	C	14:30:00	14:41:00	00:11:00	2=No	N/A	7	2, Timely	2=No	N/A
IRDO/13798/00154/17	Homa Bay	Mbita District Hospital	18	2, 15-19yrs	1=Yes	1=Yes	C	14:02:00	14:12:00	00:10:00	2=No	N/A	7	2, Timely	2=No	N/A
IRDO/13798/00155/17	Homa Bay	Mbita District Hospital	15	2, 15-19yrs	1=Yes	1=Yes	D	14:01:00	14:09:00	00:08:00	2=No	N/A	7	2, Timely	2=No	N/A
IRDO/13798/00156/17	Homa Bay	Mbita District Hospital	16	2, 15-19yrs	1=Yes	1=Yes	D	14:20:00	14:27:00	00:07:00	2=No	N/A	7	2, Timely	2=No	N/A
IRDO/13798/00157/17	Homa Bay	Mbita District Hospital	16	2, 15-19yrs	1=Yes	1=Yes	D	15:00:00	15:08:00	00:08:00	2=No	N/A	7	2, Timely	2=No	N/A
IRDO/13798/00158/17	Homa Bay	Mbita District Hospital	15	2, 15-19yrs	1=Yes	1=Yes	D	15:10:00	15:19:00	00:09:00	2=No	N/A	8	2, Timely	2=No	N/A
IRDO/13798/00159/17	Homa Bay	Mbita District Hospital	25	4, 25-29yrs	1=Yes	1=Yes	D	16:50:00	16:59:00	00:09:00	2=No	N/A	7	2, Timely	2=No	N/A
IRDO/13798/00160/17	Homa Bay	Mbita District Hospital	14	1, <15yrs	1=Yes	1=Yes	F	17:40:00	17:50:00	00:10:00	2=No	N/A	7	2, Timely	2=No	N/A
IRDO/13798/00161/17	Homa Bay	Mbita District Hospital	14	1, <15yrs	1=Yes	1=Yes	E	17:20:00	17:30:00	00:10:00	2=No	N/A	7	2, Timely	2=No	N/A
IRDO/13798/00162/17	Homa Bay	Mbita District Hospital	14	1, <15yrs	1=Yes	1=Yes	F	17:55:00	18:04:00	00:09:00	2=No	N/A	7	2, Timely	2=No	N/A
IRDO/13798/00163/17	Homa Bay	Mbita District Hospital	15	2, 15-19yrs	1=Yes	1=Yes	C	16:10:00	16:21:00	00:11:00	2=No	N/A	8	2, Timely	2=No	N/A
IRDO/13798/00164/17	Homa Bay	Mbita District Hospital	14	1, <15yrs	1=Yes	1=Yes	F	17:09:00	17:19:00	00:10:00	2=No	N/A	7	2, Timely	2=No	N/A
IRDO/13798/00165/17	Homa Bay	Mbita District Hospital	13	1, <15yrs	1=Yes	1=Yes	G	10:42:00	10:53:00	00:11:00	2=No	N/A	7	2, Timely	2=No	N/A
IRDO/13798/00166/17	Homa Bay	Mbita District Hospital	13	1, <15yrs	1=Yes	1=Yes	I	11:20:00	11:30:00	00:10:00	2=No	N/A	7	2, Timely	2=No	N/A
IRDO/13798/00167/17	Homa Bay	Mbita District Hospital	18	2, 15-19yrs	1=Yes	1=Yes	C	15:20:00	15:29:00	00:09:00	2=No	N/A	7	2, Timely	2=No	N/A
IRDO/13798/00168/17	Homa Bay	Mbita District Hospital	13	1, <15yrs	1=Yes	1=Yes	E	10:30:00	10:41:00	00:11:00	2=No	N/A	7	2, Timely	2=No	N/A
IRDO/13798/00169/17	Homa Bay	Mbita District Hospital	15	2, 15-19yrs	1=Yes	1=Yes	E	09:55:00	10:06:00	00:11:00	2=No	N/A	7	2, Timely	2=No	N/A
IRDO/13798/00170/17	Homa Bay	Mbita District Hospital	14	1, <15yrs	1=Yes	1=Yes	K	09:42:00	09:51:00	00:09:00	2=No	N/A	7	2, Timely	2=No	N/A
IRDO/13798/00171/17	Homa Bay	Mbita District Hospital	18	2, 15-19yrs	1=Yes	1=Yes	E	09:30:00	09:39:00	00:09:00	2=No	N/A	7	2, Timely	2=No	N/A
IRDO/13798/00172/17	Homa Bay	Mbita District Hospital	15	2, 15-19yrs	1=Yes	1=Yes	E	09:15:00	09:24:00	00:09:00	2=No	N/A	7	2, Timely	2=No	N/A
IRDO/13798/00173/17	Homa Bay	Mbita District Hospital	16	2, 15-19yrs	1=Yes	1=Yes	D	09:00:00	09:10:00	00:10:00	2=No	N/A	7	2, Timely	2=No	N/A
IRDO/13798/00175/17	Homa Bay	Mbita District Hospital	17	2, 15-19yrs	1=Yes	1=Yes	D	14:02:00	14:12:00	00:10:00	2=No	N/A	7	2, Timely	2=No	N/A
IRDO/13798/00176/17	Homa Bay	Mbita District Hospital	18	2, 15-19yrs	1=Yes	1=Yes	D	16:00:00	16:12:00	00:12:00	2=No	N/A	7	2, Timely	2=No	N/A
IRDO/13798/00177/17	Homa Bay	Mbita District Hospital	17	2, 15-19yrs	1=Yes	1=Yes	D	14:14:00	14:22:00	00:08:00	2=No	N/A	7	2, Timely	2=No	N/A
IRDO/13798/00190/17	Homa Bay	Mbita District Hospital	14	1, <15yrs	1=Yes	1=Yes	D	13:12:00	13:21:00	00:09:00	2=No	N/A	7	2, Timely	2=No	N/A
IRDO/13798/00191/18	Homa Bay	Mbita District Hospital	14	1, <15yrs	1=Yes	1=Yes	Q	14:40:00	14:50:00	00:10:00	2=No	N/A	7	2, Timely	2=No	N/A
IRDO/13798/00192/18	Homa Bay	Mbita District Hospital	14	1, <15yrs	1=Yes	1=Yes	G	16:50:00	16:58:00	00:08:00	2=No	N/A	7	2, Timely	2=No	N/A
IRDO/13798/00193/18	Homa Bay	Mbita District Hospital	44	7, 40-44yrs	1=Yes	1=Yes	E	16:10:00	16:20:00	00:10:00	2=No	N/A	7	2, Timely	2=No	N/A
IRDO/13798/00922/18	Homa Bay	Mbita District Hospital	18	2, 15-19yrs	2=No	1=Yes	E	14:45:00	14:57:00	00:12:00	2=No	N/A	6	2, Timely	2=No	N/A
IRDO/13798/01639/18	Homa Bay	Mbita District Hospital	34	5, 30-34yrs	2=No	1=Yes	F	11:10:00	11:20:00	00:10:00	2=No	N/A	7	2, Timely	2=No	N/A
IRDO/13798/02167/18	Homa Bay	Mbita District Hospital	30	5, 30-34yrs	1=Yes	1=Yes	E	11:45:00	11:54:00	00:09:00	2=No	N/A	7	2, Timely	2=No	N/A
IRDO/13798/02220/18	Homa Bay	Mbita District Hospital	14	1, <15yrs	1=Yes	1=Yes	G	11:42:00	11:50:00	00:08:00	2=No	N/A	7	2, Timely	2=No	N/A
IRDO/13798/02232/18	Homa Bay	Mbita District Hospital	14	1, <15yrs	1=Yes	1=Yes	E	11:57:00	12:06:00	00:09:00	2=No	N/A	7	2, Timely	2=No	N/A
IRDO/13798/02233/18	Homa Bay	Mbita District Hospital	14	1, <15yrs	1=Yes	1=Yes	E	12:48:00	13:00:00	00:12:00	2=No	N/A	7	2, Timely	2=No	N/A
IRDO/13798/02234/18	Homa Bay	Mbita District Hospital	16	2, 15-19yrs	1=Yes	1=Yes	F	12:30:00	12:41:00	00:11:00	2=No	N/A	7	2, Timely	2=No	N/A
IRDO/13798/02236/18	Homa Bay	Mbita District Hospital	14	1, <15yrs	1=Yes	1=Yes	G	13:08:00	13:16:00	00:08:00	2=No	N/A	7	2, Timely	2=No	N/A
IRDO/13798/02239/18	Homa Bay	Mbita District Hospital	26	4, 25-29yrs	1=Yes	1=Yes	E	16:03:00	16:18:00	00:15:00	2=No	N/A	6	2, Timely	1=Yes	Moderate
IRDO/13798/02255/18	Homa Bay	Mbita District Hospital	34	5, 30-34yrs	1=Yes	1=Yes	E	16:22:00	16:32:00	00:10:00	2=No	N/A	7	2, Timely	2=No	N/A
IRDO/13798/03158/18	Homa Bay	Mbita District Hospital	25	4, 25-29yrs	1=Yes	1=Yes	E	14:00:00	14:09:00	00:09:00	2=No	N/A	7	2, Timely	2=No	N/A
IRDO/13798/03187/18	Homa Bay	Mbita District Hospital	40	7, 40-44yrs	1=Yes	1=Yes	E	16:00:00	16:10:00	00:10:00	2=No	N/A	7	2, Timely	2=No	N/A
IRDO/13798/04551/18	Homa Bay	Mbita District Hospital	23	3, 20-24yrs	1=Yes	1=Yes	E	13:41:00	14:07:00	00:26:00	2=No	N/A	6	2, Timely	2=No	N/A
IRDO/13798/04570/18	Homa Bay	Mbita District Hospital	15	2, 15-19yrs	1=Yes	1=Yes	E	09:46:00	09:57:00	00:11:00	2=No	N/A	7	2, Timely	2=No	N/A
IRDO/13798/05524/18	Homa Bay	Mbita District Hospital	25	4, 25-29yrs	1=Yes	1=Yes	E	10:40:00	10:56:00	00:16:00	2=No	N/A	7	2, Timely	2=No	N/A
IRDO/13798/05980/18	Homa Bay	Mbita District Hospital	23	3, 20-24yrs	1=Yes	1=Yes	G	15:08:00	15:17:00	00:09:00	2=No	N/A	7	2, Timely	2=No	N/A
IRDO/13798/05983/18	Homa Bay	Mbita District Hospital	18	2, 15-19yrs	1=Yes	1=Yes	E	13:50:00	14:01:00	00:11:00	2=No	N/A	7	2, Timely	2=No	N/A
IRDO/13798/05984/18	Homa Bay	Mbita District Hospital	38	6, 35-39yrs	1=Yes	1=Yes	E	13:06:00	13:14:00	00:08:00	2=No	N/A	7	2, Timely	2=No	N/A
IRDO/13798/06192/18	Homa Bay	Mbita District Hospital	54	9, 50+yrs	1=Yes	1=Yes	E	10:35:00	10:44:00	00:09:00	2=No	N/A	7	2, Timely	2=No	N/A
IRDO/13798/06193/18	Homa Bay	Mbita District Hospital	52	9, 50+yrs	1=Yes	1=Yes	E	10:50:00	10:59:00	00:09:00	2=No	N/A	7	2, Timely	2=No	N/A
IRDO/13798/06306/18	Homa Bay	Mbita District Hospital	36	6, 35-39yrs	1=Yes	1=Yes	E	12:03:00	12:10:00	00:07:00	2=No	N/A	7	2, Timely	2=No	N/A
IRDO/13798/06308/18	Homa Bay	Mbita District Hospital	19	2, 15-19yrs	1=Yes	1=Yes	E	13:04:00	13:11:00	00:07:00	2=No	N/A	7	2, Timely	2=No	N/A
